# Supplementary material for: The West Palaearctic genera of Nematinae (Hymenoptera, Tenthredinidae)
Source: Zookeys. 2019 Sep 16;875:63–127. doi: 10.3897/zookeys.875.35748 (PMC6760214; doi:10.3897/zookeys.875.35748)
Supplement: XML Treatment for Hemichroa australis [file zookeys.875.35748-treatment1.xml]

<!DOCTYPE tp:taxon-treatment
  PUBLIC "-//TaxonX//DTD Taxonomic Treatment Publishing DTD v0 20100105//EN" "tax-treatment-NSO.dtd">
<tp:taxon-treatment xmlns:tp="http://www.plazi.org/taxpub"><tp:treatment-meta><kwd-group><label>Taxon classification</label><kwd><named-content xmlns:xlink="http://www.w3.org/1999/xlink" content-type="kingdom">Animalia</named-content></kwd><kwd><named-content xmlns:xlink="http://www.w3.org/1999/xlink" content-type="order">Hymenoptera</named-content></kwd><kwd><named-content xmlns:xlink="http://www.w3.org/1999/xlink" content-type="family">Tenthredinidae</named-content></kwd></kwd-group><mixed-citation publication-type="journal"><person-group><name><surname>Prous</surname><given-names>Marko</given-names></name><name><surname>Liston</surname><given-names>Andrew</given-names></name><name><surname>Kramp</surname><given-names>Katja</given-names></name><name><surname>Savina</surname><given-names>Henri</given-names></name><name><surname>Vårdal</surname><given-names>Hege</given-names></name><name><surname>Taeger</surname><given-names>Andreas</given-names></name></person-group><article-title>The West Palaearctic genera of <tp:taxon-name><tp:taxon-name-part taxon-name-part-type="subfamily">Nematinae</tp:taxon-name-part></tp:taxon-name> (<tp:taxon-name><tp:taxon-name-part taxon-name-part-type="order">Hymenoptera</tp:taxon-name-part></tp:taxon-name>, <tp:taxon-name><tp:taxon-name-part taxon-name-part-type="family">Tenthredinidae</tp:taxon-name-part></tp:taxon-name>)</article-title><source>Zookeys</source><day>16</day><month>9</month><year>2019</year><volume>875</volume><fpage>63</fpage><lpage>127</lpage><pub-id pub-id-type="doi">10.3897/zookeys.875.35748</pub-id></mixed-citation></tp:treatment-meta><tp:nomenclature><tp:taxon-name><object-id xmlns:xlink="http://www.w3.org/1999/xlink" content-type="arpha" xlink:type="simple">701E422AD8EE5E85913C78C9556E76E5</object-id>
              <tp:taxon-name-part taxon-name-part-type="genus" reg="Hemichroa">Hemichroa</tp:taxon-name-part>
              <tp:taxon-name-part taxon-name-part-type="species" reg="australis">australis</tp:taxon-name-part>
            </tp:taxon-name><tp:taxon-authority>(Serville, 1823)</tp:taxon-authority><tp:nomenclature-citation-list><tp:nomenclature-citation><tp:taxon-name>
                  <tp:taxon-name-part taxon-name-part-type="genus" reg="Tenthredo">Tenthredo</tp:taxon-name-part> <tp:taxon-name-part taxon-name-part-type="species" reg="alni">alni</tp:taxon-name-part></tp:taxon-name><comment>Linné, 1767: 925. Lectotype ♀, designated by <xref ref-type="bibr" rid="B111">Malaise and Benson (1934</xref>: 8), not examined, in <abbrev xmlns:xlink="http://www.w3.org/1999/xlink" content-type="institution" xlink:title="Linnean Society, London, United Kingdom" id="ABBRID0EYCCK" xlink:type="simple">LSUK</abbrev> (images: <ext-link xmlns:xlink="http://www.w3.org/1999/xlink" xlink:type="simple" ext-link-type="uri" xlink:href="http://linnean-online.org/16581/">http://linnean-online.org/16581/</ext-link>). Type locality: Sweden. Primary homonym of <tp:taxon-name><tp:taxon-name-part taxon-name-part-type="genus" reg="Tenthredo">Tenthredo</tp:taxon-name-part> <tp:taxon-name-part taxon-name-part-type="species" reg="alni">alni</tp:taxon-name-part></tp:taxon-name> Linné, 1758 (<tp:taxon-name><tp:taxon-name-part taxon-name-part-type="genus" reg="Nematus">Nematus</tp:taxon-name-part> <tp:taxon-name-part taxon-name-part-type="species" reg="septentrionalis">septentrionalis</tp:taxon-name-part></tp:taxon-name> (Linné, 1758)).</comment></tp:nomenclature-citation><tp:nomenclature-citation><tp:taxon-name>
                  <tp:taxon-name-part taxon-name-part-type="genus" reg="Tenthredo">Tenthredo</tp:taxon-name-part> <tp:taxon-name-part taxon-name-part-type="species" reg="luctuosa">luctuosa</tp:taxon-name-part></tp:taxon-name><comment>Hill, 1773: 5–6, pl. 1. Syntype(s) ♀, lost. Type locality: Uxbridge (United Kingdom). Treated as nomen oblitum and synonymised with <tp:taxon-name><tp:taxon-name-part taxon-name-part-type="genus" reg="Tenthredo"/><tp:taxon-name-part taxon-name-part-type="species" reg="australis">australis</tp:taxon-name-part></tp:taxon-name> by <xref ref-type="bibr" rid="B13">Blank et al. (2009</xref>: 32).</comment></tp:nomenclature-citation><tp:nomenclature-citation><tp:taxon-name>
                  <tp:taxon-name-part taxon-name-part-type="genus" reg="Tenthredo">Tenthredo</tp:taxon-name-part> <tp:taxon-name-part taxon-name-part-type="species" reg="australis">australis</tp:taxon-name-part></tp:taxon-name><comment>Serville, 1823: 16. Syntype(s) ♀, lost. Type locality: Midi (France). Nomen protectum, as stated by <xref ref-type="bibr" rid="B13">Blank et al. (2009</xref>: 32).</comment></tp:nomenclature-citation><tp:nomenclature-citation><tp:taxon-name>
                  <tp:taxon-name-part taxon-name-part-type="genus" reg="Tenthredo">Tenthredo</tp:taxon-name-part> <tp:taxon-name-part taxon-name-part-type="species" reg="australis">australis</tp:taxon-name-part></tp:taxon-name><comment>Lepeletier, 1823:71. Syntype(s) ♀, lost. Type locality: Midi (France). Primary homonym of <tp:taxon-name><tp:taxon-name-part taxon-name-part-type="genus" reg="Tenthredo">Tenthredo</tp:taxon-name-part> <tp:taxon-name-part taxon-name-part-type="species" reg="australis">australis</tp:taxon-name-part></tp:taxon-name> Serville, 1823.</comment></tp:nomenclature-citation><tp:nomenclature-citation><tp:taxon-name>
                  <tp:taxon-name-part taxon-name-part-type="genus" reg="Hemichroa">Hemichroa</tp:taxon-name-part> <tp:taxon-name-part taxon-name-part-type="species" reg="monticola">monticola</tp:taxon-name-part></tp:taxon-name><comment>Ermolenko, 1960: 208–210. Holotype ♀ (Schmalhausen Institute, Kiev: not examined) and 4 female paratypes (one examined). Type locality: Ukraine, Lvovskoj oblasti, Slavekogo rajona, Tuhovalskom perevale. <bold>Syn. nov.</bold></comment></tp:nomenclature-citation></tp:nomenclature-citation-list></tp:nomenclature><tp:treatment-sec sec-type="Taxonomy" id="SECID0EGGCK"><title>Taxonomy.</title><p><xref ref-type="bibr" rid="B36">Ermolenko (1960)</xref> stated that <italic><tp:taxon-name><tp:taxon-name-part taxon-name-part-type="genus" reg="Hemichroa"/><tp:taxon-name-part taxon-name-part-type="species" reg="australis">australis</tp:taxon-name-part></tp:taxon-name></italic> differs from <italic><tp:taxon-name><tp:taxon-name-part taxon-name-part-type="genus" reg="Hemichroa"/><tp:taxon-name-part taxon-name-part-type="species" reg="monticola">monticola</tp:taxon-name-part></tp:taxon-name></italic> in the following characters [character state for <italic><tp:taxon-name><tp:taxon-name-part taxon-name-part-type="genus" reg="Hemichroa"/><tp:taxon-name-part taxon-name-part-type="species" reg="monticola">monticola</tp:taxon-name-part></tp:taxon-name></italic> in brackets]:</p><p>– lower surface of antenna noticeably paler than the upper [uniformly dark]</p><p>– medial emargination of clypeus deep, usually exceeding half of its length [reaching half of its length]</p><p>– intercostal and lanceolate cells of the fore wing and main half of the hind wing are clearly darkened [wings nearly completely hyaline]</p><p>– the 2<sup>nd</sup> anal cell of the posterior wing is almost equal to the length of the median cells [2<sup>nd</sup> anal cell of the posterior wing noticeably shorter than median one]</p><p>– 9<sup>th</sup> tergum predominantly dark [9<sup>th</sup> tergum red]</p><p>– cerci yellow [cerci basally yellow, apically fuscous]</p><p>– valvula 3 of ovipositor on lower margin noticeably convex in lateral view [only slightly convex]</p><p>– teeth of the proximal half of the ovipositor have two or more smaller additional denticles at the base [these teeth with only one small additional tooth]</p><p>Only a single paratype of <italic><tp:taxon-name><tp:taxon-name-part taxon-name-part-type="genus" reg="Hemichroa"/><tp:taxon-name-part taxon-name-part-type="species" reg="monticola">monticola</tp:taxon-name-part></tp:taxon-name></italic> was available for examination, but we also examined four females (<named-content xmlns:xlink="http://www.w3.org/1999/xlink" content-type="dwc:institutional_code" xlink:type="simple">HNHM</named-content>) which have the combination of colour characters described for <italic><tp:taxon-name><tp:taxon-name-part taxon-name-part-type="genus" reg="Hemichroa"/><tp:taxon-name-part taxon-name-part-type="species" reg="monticola">monticola</tp:taxon-name-part></tp:taxon-name></italic> and were collected at subalpine levels in the Ukrainian Carpathians, as was the type series of <italic><tp:taxon-name><tp:taxon-name-part taxon-name-part-type="genus" reg="Hemichroa"/><tp:taxon-name-part taxon-name-part-type="species" reg="monticola">monticola</tp:taxon-name-part></tp:taxon-name></italic>. We did not observe any significant difference in the depth of the clypeal emargination between Carpathian specimens and <italic><tp:taxon-name><tp:taxon-name-part taxon-name-part-type="genus" reg="Hemichroa"/><tp:taxon-name-part taxon-name-part-type="species" reg="australis">australis</tp:taxon-name-part></tp:taxon-name></italic> from other parts of Europe. The other characters used to distinguish <italic><tp:taxon-name><tp:taxon-name-part taxon-name-part-type="genus" reg="Hemichroa"/><tp:taxon-name-part taxon-name-part-type="species" reg="monticola">monticola</tp:taxon-name-part></tp:taxon-name></italic> are either extremely weak, such as the slightly darkened tips of the cerci and the degree of curvature of the lower edge of valvula 3, or are variable among studied <italic><tp:taxon-name><tp:taxon-name-part taxon-name-part-type="genus" reg="Hemichroa"/><tp:taxon-name-part taxon-name-part-type="species" reg="australis">australis</tp:taxon-name-part></tp:taxon-name></italic> females, such as the length of the hind wing anal cell and the presence or absence of denticles on the more basal serrulae of the lancet (Figs <xref ref-type="fig" rid="F12">108–111</xref>). The shape of sawteeth and the number of serrulae can even vary between the left and right lancets of the same individual (Figs <xref ref-type="fig" rid="F12">108–109</xref>), possibly as a result of wear (see <xref ref-type="bibr" rid="B148">Schmidt and Walter 1995</xref>). Ermolenko considered <italic><tp:taxon-name><tp:taxon-name-part taxon-name-part-type="genus" reg="Hemichroa">H.</tp:taxon-name-part> <tp:taxon-name-part taxon-name-part-type="species" reg="monticola">monticola</tp:taxon-name-part></tp:taxon-name></italic> to be a neo-endemic element of the Carpathian subalpine fauna, associated with <italic><tp:taxon-name><tp:taxon-name-part taxon-name-part-type="genus" reg="Alnus">Alnus</tp:taxon-name-part> <tp:taxon-name-part taxon-name-part-type="species" reg="viridis">viridis</tp:taxon-name-part></tp:taxon-name></italic>, but several of the characters which he gave as distinguishing it from <italic><tp:taxon-name><tp:taxon-name-part taxon-name-part-type="genus" reg="Hemichroa"/><tp:taxon-name-part taxon-name-part-type="species" reg="australis">australis</tp:taxon-name-part></tp:taxon-name></italic> occur apparently independently of each other in the <italic><tp:taxon-name><tp:taxon-name-part taxon-name-part-type="genus" reg="Hemichroa"/><tp:taxon-name-part taxon-name-part-type="species" reg="australis">australis</tp:taxon-name-part></tp:taxon-name></italic> females which we have examined from many parts of the West Palaearctic. For example, tergum 9 mainly pale, but whole wing-membrane blackish from base of fore wing up to approximately the level of the pterostigma [Germany, Berlin], or antennae entirely black, and wing membrane nearly entirely hyaline, but 9<sup>th</sup> tergum black [Sweden, Lapland]. In our opinion, Ermolenko underestimated the range of variability in <italic><tp:taxon-name><tp:taxon-name-part taxon-name-part-type="genus" reg="Hemichroa"/><tp:taxon-name-part taxon-name-part-type="species" reg="australis">australis</tp:taxon-name-part></tp:taxon-name></italic>, and <italic><tp:taxon-name><tp:taxon-name-part taxon-name-part-type="genus" reg="Hemichroa"/><tp:taxon-name-part taxon-name-part-type="species" reg="monticola">monticola</tp:taxon-name-part></tp:taxon-name></italic> falls within this range. Therefore, we treat the taxa as conspecific. Nevertheless, comparison of relevant genetic data should still be undertaken.</p><fig id="F11" position="float" orientation="portrait"><object-id xmlns:xlink="http://www.w3.org/1999/xlink" content-type="doi" xlink:type="simple">10.3897/zookeys.875.35748.figures104-107</object-id><object-id xmlns:xlink="http://www.w3.org/1999/xlink" content-type="arpha" xlink:type="simple">4A3EB36E72F85CEFB424F88C87DA01AE</object-id><label>Figures 104–107.</label><caption><p><italic><tp:taxon-name><tp:taxon-name-part taxon-name-part-type="genus" reg="Hemichroa">Hemichroa</tp:taxon-name-part></tp:taxon-name></italic>, penis valves <bold>104</bold><italic><tp:taxon-name><tp:taxon-name-part taxon-name-part-type="genus" reg="Hemichroa"/><tp:taxon-name-part taxon-name-part-type="species" reg="australis">australis</tp:taxon-name-part></tp:taxon-name></italic> DEI-GISHym15392 Germany, Saxony <bold>105</bold><italic><tp:taxon-name><tp:taxon-name-part taxon-name-part-type="genus" reg="Hemichroa"/><tp:taxon-name-part taxon-name-part-type="species" reg="australis">australis</tp:taxon-name-part></tp:taxon-name></italic> DEI-GISHym20618, Sweden, Kiruna <bold>106</bold><italic><tp:taxon-name><tp:taxon-name-part taxon-name-part-type="genus" reg="Hemichroa"/><tp:taxon-name-part taxon-name-part-type="species" reg="australis">australis</tp:taxon-name-part></tp:taxon-name></italic> DEI-GISHym84982, Japan, Honshu <bold>107</bold><italic><tp:taxon-name><tp:taxon-name-part taxon-name-part-type="genus" reg="Hemichroa"/><tp:taxon-name-part taxon-name-part-type="species" reg="crocea">crocea</tp:taxon-name-part></tp:taxon-name></italic> DEI-GISHym31838, Germany, Mecklenburg-Vorpommern.</p></caption><graphic xmlns:xlink="http://www.w3.org/1999/xlink" xlink:href="zookeys-875-063-g011.jpg" position="float" orientation="portrait" xlink:type="simple" id="oo_340350.jpg"><uri content-type="original_file" xlink:type="simple">https://binary.pensoft.net/fig/340350</uri></graphic></fig><fig id="F12" position="float" orientation="portrait"><object-id xmlns:xlink="http://www.w3.org/1999/xlink" content-type="doi" xlink:type="simple">10.3897/zookeys.875.35748.figures108-112</object-id><object-id xmlns:xlink="http://www.w3.org/1999/xlink" content-type="arpha" xlink:type="simple">2AEE11C308775003A61C553C29D1E962</object-id><label>Figures 108–112.</label><caption><p><italic><tp:taxon-name><tp:taxon-name-part taxon-name-part-type="genus" reg="Hemichroa">Hemichroa</tp:taxon-name-part></tp:taxon-name></italic>, lancets <bold>108–109</bold><italic><tp:taxon-name><tp:taxon-name-part taxon-name-part-type="genus" reg="Hemichroa"/><tp:taxon-name-part taxon-name-part-type="species" reg="australis">australis</tp:taxon-name-part></tp:taxon-name></italic> DEI-GISHym15387, Sweden, Torne Lappmark; arrow, spurette <bold>110</bold><italic><tp:taxon-name><tp:taxon-name-part taxon-name-part-type="genus" reg="Hemichroa"/><tp:taxon-name-part taxon-name-part-type="species" reg="australis">australis</tp:taxon-name-part></tp:taxon-name></italic> DEI-GISHym31836, Ukraine, Carpathians <bold>111</bold><italic><tp:taxon-name><tp:taxon-name-part taxon-name-part-type="genus" reg="Hemichroa"/><tp:taxon-name-part taxon-name-part-type="species" reg="australis">australis</tp:taxon-name-part></tp:taxon-name></italic> DEI-GISHym31837, Russian Federation, Baskiria <bold>112</bold><italic><tp:taxon-name><tp:taxon-name-part taxon-name-part-type="genus" reg="Hemichroa"/><tp:taxon-name-part taxon-name-part-type="species" reg="crocea">crocea</tp:taxon-name-part></tp:taxon-name></italic> DEI-GISHym19401, Germany, Brandenburg; arrow, spurette.</p></caption><graphic xmlns:xlink="http://www.w3.org/1999/xlink" xlink:href="zookeys-875-063-g012.jpg" position="float" orientation="portrait" xlink:type="simple" id="oo_340351.jpg"><uri content-type="original_file" xlink:type="simple">https://binary.pensoft.net/fig/340351</uri></graphic></fig><p>Previously published descriptions of the male of <italic><tp:taxon-name><tp:taxon-name-part taxon-name-part-type="genus" reg="Hemichroa">Hemichroa</tp:taxon-name-part> <tp:taxon-name-part taxon-name-part-type="species" reg="australis">australis</tp:taxon-name-part></tp:taxon-name></italic>, and the colour characters which are claimed to distinguish it from that of <italic><tp:taxon-name><tp:taxon-name-part taxon-name-part-type="genus" reg="Hemichroa"/><tp:taxon-name-part taxon-name-part-type="species" reg="crocea">crocea</tp:taxon-name-part></tp:taxon-name></italic>, are partly contradictory, and may not be reliable. <xref ref-type="bibr" rid="B35">Enslin (1915</xref>: 317) wrote [translated from German]: “According to Cameron, the male of <italic><tp:taxon-name><tp:taxon-name-part taxon-name-part-type="genus" reg="Hemichroa">H.</tp:taxon-name-part> <tp:taxon-name-part taxon-name-part-type="species" reg="crocea">crocea</tp:taxon-name-part></tp:taxon-name></italic> Geoffr. is just like that of <italic><tp:taxon-name><tp:taxon-name-part taxon-name-part-type="genus" reg="Hemichroa">H.</tp:taxon-name-part> <tp:taxon-name-part taxon-name-part-type="species" reg="alni">alni</tp:taxon-name-part></tp:taxon-name></italic> [<italic><tp:taxon-name><tp:taxon-name-part taxon-name-part-type="genus" reg="Hemichroa"/><tp:taxon-name-part taxon-name-part-type="species" reg="australis">australis</tp:taxon-name-part></tp:taxon-name></italic>]; Cameron (Monograph Brit. Phyt. Hym. II p. 7) saw some males of <italic><tp:taxon-name><tp:taxon-name-part taxon-name-part-type="genus" reg="Hemichroa"/><tp:taxon-name-part taxon-name-part-type="species" reg="crocea">crocea</tp:taxon-name-part></tp:taxon-name></italic> reared by Fletcher and could not distinguish them from <italic><tp:taxon-name><tp:taxon-name-part taxon-name-part-type="genus" reg="Hemichroa">H.</tp:taxon-name-part> <tp:taxon-name-part taxon-name-part-type="species" reg="alni">alni</tp:taxon-name-part></tp:taxon-name></italic>. Because nothing further on this subject is reported in the literature and it was not possible for us to obtain males of <italic><tp:taxon-name><tp:taxon-name-part taxon-name-part-type="genus" reg="Hemichroa">H.</tp:taxon-name-part> <tp:taxon-name-part taxon-name-part-type="species" reg="crocea">crocea</tp:taxon-name-part></tp:taxon-name></italic> for examination, the separation of the males of these species must remain unresolved until a later date”. <xref ref-type="bibr" rid="B9">Benson (1958)</xref> stated that the male of <italic><tp:taxon-name><tp:taxon-name-part taxon-name-part-type="genus" reg="Hemichroa"/><tp:taxon-name-part taxon-name-part-type="species" reg="australis">australis</tp:taxon-name-part></tp:taxon-name></italic> “Differs from <italic><tp:taxon-name><tp:taxon-name-part taxon-name-part-type="genus" reg="Hemichroa"/><tp:taxon-name-part taxon-name-part-type="species" reg="crocea">crocea</tp:taxon-name-part></tp:taxon-name></italic> ♂ in that the antenna is at least red below [<italic><tp:taxon-name><tp:taxon-name-part taxon-name-part-type="genus" reg="Hemichroa"/><tp:taxon-name-part taxon-name-part-type="species" reg="crocea">crocea</tp:taxon-name-part></tp:taxon-name></italic>: antenna entirely black] and the <tp:taxon-name><tp:taxon-name-part taxon-name-part-type="genus" reg="Hemichroa"/><tp:taxon-name-part taxon-name-part-type="species" reg="stigma">stigma</tp:taxon-name-part></tp:taxon-name> of the wing is piceous [<italic><tp:taxon-name><tp:taxon-name-part taxon-name-part-type="genus" reg="Hemichroa"/><tp:taxon-name-part taxon-name-part-type="species" reg="crocea">crocea</tp:taxon-name-part></tp:taxon-name></italic>: pterostigma brown in the middle] “. <xref ref-type="bibr" rid="B150">Smith (1975)</xref>, in his key to World <italic><tp:taxon-name><tp:taxon-name-part taxon-name-part-type="genus" reg="Hemichroa">Hemichroa</tp:taxon-name-part></tp:taxon-name></italic> species, wrote that he did not know the male of <italic><tp:taxon-name><tp:taxon-name-part taxon-name-part-type="genus" reg="Hemichroa"/><tp:taxon-name-part taxon-name-part-type="species" reg="australis">australis</tp:taxon-name-part></tp:taxon-name></italic>, and repeated the characters given by <xref ref-type="bibr" rid="B9">Benson (1958)</xref>. But in the text under <italic><tp:taxon-name><tp:taxon-name-part taxon-name-part-type="genus" reg="Hemichroa">H.</tp:taxon-name-part> <tp:taxon-name-part taxon-name-part-type="species" reg="crocea">crocea</tp:taxon-name-part></tp:taxon-name></italic>, <xref ref-type="bibr" rid="B150">Smith (1975)</xref> wrote “It may be separated from other species by the presence of the radial crossvein [2r-rs] in the fore wing and characters of the genitalia (figs 3, 4)”. The first character state was surely mentioned in error: all <italic><tp:taxon-name><tp:taxon-name-part taxon-name-part-type="genus" reg="Hemichroa">Hemichroa</tp:taxon-name-part></tp:taxon-name></italic> species usually possess vein 2r-rs, except for the taxon treated by <xref ref-type="bibr" rid="B150">Smith (1975)</xref> as <italic><tp:taxon-name><tp:taxon-name-part taxon-name-part-type="genus" reg="Hemichroa">H.</tp:taxon-name-part> <tp:taxon-name-part taxon-name-part-type="species" reg="militaris">militaris</tp:taxon-name-part></tp:taxon-name></italic> (Cresson, 1880), which is currently placed in <italic><tp:taxon-name><tp:taxon-name-part taxon-name-part-type="genus" reg="Dineura">Dineura</tp:taxon-name-part></tp:taxon-name></italic> (Fig. <xref ref-type="fig" rid="F1">1</xref>, <xref ref-type="bibr" rid="B127">Prous et al. 2014</xref>). See below under <italic><tp:taxon-name><tp:taxon-name-part taxon-name-part-type="genus" reg="Hemichroa"/><tp:taxon-name-part taxon-name-part-type="species" reg="crocea">crocea</tp:taxon-name-part></tp:taxon-name></italic> for additional discussion of diagnostic characters of males of <italic><tp:taxon-name><tp:taxon-name-part taxon-name-part-type="genus" reg="Hemichroa"/><tp:taxon-name-part taxon-name-part-type="species" reg="australis">australis</tp:taxon-name-part></tp:taxon-name></italic> and <italic><tp:taxon-name><tp:taxon-name-part taxon-name-part-type="genus" reg="Hemichroa"/><tp:taxon-name-part taxon-name-part-type="species" reg="crocea">crocea</tp:taxon-name-part></tp:taxon-name></italic>.</p></tp:treatment-sec><tp:treatment-sec sec-type="description" id="SECID0EVYCK"><title>Description.</title><p>Body length: female 6.5–8.5 mm, male 6.0–6.5 mm. Wing colour highly variable in both sexes, from nearly entirely hyaline, to entire hind wing and basal fore wing up to about pterostigma conspicuously darkened. Female (Figs <xref ref-type="fig" rid="F10">99</xref>, <xref ref-type="fig" rid="F10">101</xref>): Black. Red are head, except more or less for labrum and antenna; pronotum, tegula, mesoscutum, more or less mesoscutellar appendage; more or less the apex of abdomen. Legs black, except for more or less brownish fore legs. Lancet: Figs <xref ref-type="fig" rid="F11">106</xref>–<xref ref-type="fig" rid="F12">109</xref>. Male (Fig. <xref ref-type="fig" rid="F10">103</xref>): Head and body entirely black, except more or less for underside of antennae, tegulae, extreme upper posterior edge of pronotum, and subgenital plate. Legs entirely red, except for black coxa and more or less trochanters and trochantelli. One male (DEI-GISHym20617), presumably atypical, has the thorax red and black patterned, exactly as in females. Penis valve: Figs <xref ref-type="fig" rid="F11">104–106</xref>; note the variability in shape of the distal projections.</p><p>Our characterisation of the male of <italic><tp:taxon-name><tp:taxon-name-part taxon-name-part-type="genus" reg="Hemichroa"/><tp:taxon-name-part taxon-name-part-type="species" reg="australis">australis</tp:taxon-name-part></tp:taxon-name></italic> is based primarily on three specimens from Germany (BC <named-content xmlns:xlink="http://www.w3.org/1999/xlink" content-type="dwc:institutional_code" xlink:type="simple">ZSM</named-content> HYM 04094), Lapland (DEI-GISHym20618), and Japan (DEI-GISHym84982), with identity confirmed by barcoding. Fore wing basally darkened or mostly subhyaline, the antennae black with reddish undersides (or nearly completely pale in the Japanese specimen), and the <tp:taxon-name><tp:taxon-name-part taxon-name-part-type="genus" reg="Hemichroa"/><tp:taxon-name-part taxon-name-part-type="species" reg="stigma">stigma</tp:taxon-name-part></tp:taxon-name> uniformly dark. The body is completely black, except for the slightly brown tegulae, harpes, and distal edge of sternum 9; and all tibiae completely pale. One further male from Torne Lappmark in the <named-content xmlns:xlink="http://www.w3.org/1999/xlink" content-type="dwc:institutional_code" xlink:type="simple">SDEI</named-content>, and the long series of males from Ukraine, have the same coloration except for mostly subhyaline fore wing. The latter exhibit little variability, except that the tegulae and upper posterior edges of the pronotum may be completely black, or more or less brown, and the antennae usually extensively reddish, but occasionally nearly completely black. The wing veins of the males from Lapland, including the fore wing pterostigma, are, however, darker than the Ukrainian specimens.</p></tp:treatment-sec><tp:treatment-sec sec-type="Similar species" id="SECID0EY1CK"><title>Similar species.</title><p>See key, and notes on male (above, and under <italic><tp:taxon-name><tp:taxon-name-part taxon-name-part-type="genus" reg="Hemichroa"/><tp:taxon-name-part taxon-name-part-type="species" reg="crocea">crocea</tp:taxon-name-part></tp:taxon-name></italic>, below). Compared with <italic><tp:taxon-name><tp:taxon-name-part taxon-name-part-type="genus" reg="Hemichroa"/><tp:taxon-name-part taxon-name-part-type="species" reg="crocea">crocea</tp:taxon-name-part></tp:taxon-name></italic> (Fig. <xref ref-type="fig" rid="F12">112</xref>), the most obvious differences in the lancet of <italic><tp:taxon-name><tp:taxon-name-part taxon-name-part-type="genus" reg="Hemichroa"/><tp:taxon-name-part taxon-name-part-type="species" reg="australis">australis</tp:taxon-name-part></tp:taxon-name></italic> (Figs <xref ref-type="fig" rid="F12">108–111</xref>) are the greater number and smaller size of ctenidia on the annular sutures, smaller distance between each basal and median sawtooth and its spurette, and its less hooked median sawteeth.</p></tp:treatment-sec><tp:treatment-sec sec-type="Life history" id="SECID0EE3CK"><title>Life history.</title><p>Host plants (in Europe): <italic><tp:taxon-name><tp:taxon-name-part taxon-name-part-type="genus" reg="Betula">Betula</tp:taxon-name-part> <tp:taxon-name-part taxon-name-part-type="species" reg="pendula">pendula</tp:taxon-name-part></tp:taxon-name></italic>, <italic><tp:taxon-name><tp:taxon-name-part taxon-name-part-type="genus" reg="Betula"/><tp:taxon-name-part taxon-name-part-type="species" reg="pubescens">pubescens</tp:taxon-name-part></tp:taxon-name></italic> (<xref ref-type="bibr" rid="B73">Kontuniemi 1960</xref>), <italic><tp:taxon-name><tp:taxon-name-part taxon-name-part-type="genus" reg="Betula"/><tp:taxon-name-part taxon-name-part-type="species" reg="pubescens">pubescens</tp:taxon-name-part></tp:taxon-name></italic> var. <tp:taxon-name><tp:taxon-name-part taxon-name-part-type="genus" reg="Betula"/><tp:taxon-name-part taxon-name-part-type="species" reg="pubescens"/><tp:taxon-name-part taxon-name-part-type="variety" reg="pumila">pumila</tp:taxon-name-part></tp:taxon-name> (see Specimens examined), <italic>utilis</italic> (<xref ref-type="bibr" rid="B145">Schedl 2010</xref>), <italic><tp:taxon-name><tp:taxon-name-part taxon-name-part-type="genus" reg="Alnus">Alnus</tp:taxon-name-part> <tp:taxon-name-part taxon-name-part-type="species" reg="glutinosa">glutinosa</tp:taxon-name-part></tp:taxon-name></italic>, <italic><tp:taxon-name><tp:taxon-name-part taxon-name-part-type="genus" reg="Alnus"/><tp:taxon-name-part taxon-name-part-type="species" reg="incana">incana</tp:taxon-name-part></tp:taxon-name></italic>, and <italic><tp:taxon-name><tp:taxon-name-part taxon-name-part-type="genus" reg="Alnus"/><tp:taxon-name-part taxon-name-part-type="species" reg="viridis">viridis</tp:taxon-name-part></tp:taxon-name></italic> (<xref ref-type="bibr" rid="B73">Kontuniemi 1960</xref>, <xref ref-type="bibr" rid="B134">Pschorn-Walcher and Altenhofer 2000</xref>), and further <italic><tp:taxon-name><tp:taxon-name-part taxon-name-part-type="genus" reg="Alnus">Alnus</tp:taxon-name-part></tp:taxon-name></italic> species in the East Palaearctic. Larvae solitary, and cryptic (Fig. <xref ref-type="fig" rid="F9">88</xref>). <xref ref-type="bibr" rid="B14">Boevé (2015)</xref> compared the defensive strategy of <italic><tp:taxon-name><tp:taxon-name-part taxon-name-part-type="genus" reg="Hemichroa"/><tp:taxon-name-part taxon-name-part-type="species" reg="australis">australis</tp:taxon-name-part></tp:taxon-name></italic> and <italic><tp:taxon-name><tp:taxon-name-part taxon-name-part-type="genus" reg="Hemichroa"/><tp:taxon-name-part taxon-name-part-type="species" reg="crocea">crocea</tp:taxon-name-part></tp:taxon-name></italic> larvae. Two overlapping generations in the lowlands. Although males of both European <italic><tp:taxon-name><tp:taxon-name-part taxon-name-part-type="genus" reg="Hemichroa">Hemichroa</tp:taxon-name-part></tp:taxon-name></italic> species have generally been considered to be rare (e.g., <xref ref-type="bibr" rid="B9">Benson 1958</xref>, <xref ref-type="bibr" rid="B150">Smith 1975</xref>), males of <italic><tp:taxon-name><tp:taxon-name-part taxon-name-part-type="genus" reg="Hemichroa"/><tp:taxon-name-part taxon-name-part-type="species" reg="australis">australis</tp:taxon-name-part></tp:taxon-name></italic> are, at least regionally, evidently rather abundant. In a series of 104 specimens collected by Ermolenko in the montane zone of the Ukrainian Carpathians, 92 are males, and 2 of 5 specimens recently collected in the Torne Träsk Region are males. <xref ref-type="bibr" rid="B108">Malaise (1921b)</xref> also noted that although males of <italic><tp:taxon-name><tp:taxon-name-part taxon-name-part-type="genus" reg="Hemichroa"/><tp:taxon-name-part taxon-name-part-type="species" reg="australis">australis</tp:taxon-name-part></tp:taxon-name></italic> are usually extremely rare, three of six specimens which he collected in the Torne Träsk area were males. Perhaps males are more frequent in areas with a cooler climate, which would represent an interesting departure from the usual pattern in <tp:taxon-name><tp:taxon-name-part taxon-name-part-type="superfamily">Tenthredinoidea</tp:taxon-name-part></tp:taxon-name> of a higher female to male ratio in warmer areas (<xref ref-type="bibr" rid="B6">Benson 1950</xref>: 126).</p></tp:treatment-sec><tp:treatment-sec sec-type="distribution" id="SECID0EZBDK"><title>Distribution.</title><p>Trans-palaearctic from the British Isles, through north and central Europe (<xref ref-type="bibr" rid="B156">Taeger et al. 2006</xref>) to Yakutia (<xref ref-type="bibr" rid="B154">Sundukov 2017</xref>) and Japan (<xref ref-type="bibr" rid="B150">Smith 1975</xref>; see also Specimens examined).</p></tp:treatment-sec><tp:treatment-sec sec-type="Occurrence in Sweden" id="SECID0ELCDK"><title>Occurrence in Sweden.</title><p>Published records: Skåne (<xref ref-type="bibr" rid="B1">Andersson 1962</xref>), “this species seems to be widespread throughout Sweden” (<xref ref-type="bibr" rid="B161">Thomson 1871</xref>). Material was examined from Skåne, Småland, Östergötland, Bohuslän, Uppland, Västmanland, Jämtland, Lycksele Lappmark, Torne Lappmark.</p></tp:treatment-sec><tp:treatment-sec sec-type="material" id="SECID0EZCDK"><title>Specimens examined.</title><p>Czech Republic: 1♀ (<named-content xmlns:xlink="http://www.w3.org/1999/xlink" content-type="dwc:institutional_code" xlink:type="simple">ZSM</named-content>). France: Gironde: 1♂ (DEI-GISHym20617), Saucats, 44.65000N, 0.60000W, 16.08.2012, leg. H. Chevin (<named-content xmlns:xlink="http://www.w3.org/1999/xlink" content-type="dwc:institutional_code" xlink:type="simple">SDEI</named-content>). Germany: 17♀ (<named-content xmlns:xlink="http://www.w3.org/1999/xlink" content-type="dwc:institutional_code" xlink:type="simple">SDEI</named-content>, <named-content xmlns:xlink="http://www.w3.org/1999/xlink" content-type="dwc:institutional_code" xlink:type="simple">ZSM</named-content>, <abbrev xmlns:xlink="http://www.w3.org/1999/xlink" content-type="institution" xlink:title="Naturkundemuseum, Berlin, Germany" id="ABBRID0E6DDK" xlink:type="simple">ZMHB</abbrev>). 1♂ (DEI-GISHym31923), Bayern, Dingolfing, Stadtwald, 06.06.1992, leg. Liston (<named-content xmlns:xlink="http://www.w3.org/1999/xlink" content-type="dwc:institutional_code" xlink:type="simple">SDEI</named-content>). 1♂ (DEI-GISHym15392), Sachsen, Erzgebirge, Altenberg Umg., 22.07.1985, leg. S. Walter (<named-content xmlns:xlink="http://www.w3.org/1999/xlink" content-type="dwc:institutional_code" xlink:type="simple">SDEI</named-content>). Japan: Honshu: 1♂ (DEI-GISHym84982), Omeshidake W, Road 112, 1900 m, 36.62400N, 138.45400W, 22.07.2016, leg. A. Taeger (<named-content xmlns:xlink="http://www.w3.org/1999/xlink" content-type="dwc:institutional_code" xlink:type="simple">SDEI</named-content>). Russia: Respublika Bashkortostan (Baskiria): 1♀ (DEI-GISHym31837), Burzyanskaya obl. / Baskir Reserve, 53.16666N, 57.50000E, 30.06.1985, leg. V. M. Ermolenko (<named-content xmlns:xlink="http://www.w3.org/1999/xlink" content-type="dwc:institutional_code" xlink:type="simple">HNHM</named-content>). Primorskiy Kray: 1♀, Anisimovka: Gribanovka 1km N, 450 m, 43.12600N, 132.79700E, 18.06.2017, leg. A. Taeger (<named-content xmlns:xlink="http://www.w3.org/1999/xlink" content-type="dwc:institutional_code" xlink:type="simple">SDEI</named-content>). Sweden: Skåne : 1♀ (<named-content xmlns:xlink="http://www.w3.org/1999/xlink" content-type="dwc:institutional_code" xlink:type="simple">NHRS</named-content>-HEVA000006494), no exact locality, leg. Boheman (<named-content xmlns:xlink="http://www.w3.org/1999/xlink" content-type="dwc:institutional_code" xlink:type="simple">NHRS</named-content>). 1♀, Krankesjön, 55.70000N, 13.46666E, 03.08.1974, leg. H. Andersson (<named-content xmlns:xlink="http://www.w3.org/1999/xlink" content-type="dwc:institutional_code" xlink:type="simple">MZLU</named-content>). Småland: 2♀ (<named-content xmlns:xlink="http://www.w3.org/1999/xlink" content-type="dwc:institutional_code" xlink:type="simple">NHRS</named-content>-HEVA000006495–6), no further data (<named-content xmlns:xlink="http://www.w3.org/1999/xlink" content-type="dwc:institutional_code" xlink:type="simple">NHRS</named-content>). 1♀ (<named-content xmlns:xlink="http://www.w3.org/1999/xlink" content-type="dwc:institutional_code" xlink:type="simple">NHRS</named-content>-HEVA000006500), no further data (<named-content xmlns:xlink="http://www.w3.org/1999/xlink" content-type="dwc:institutional_code" xlink:type="simple">NHRS</named-content>). Östergötland: 1♀ (<named-content xmlns:xlink="http://www.w3.org/1999/xlink" content-type="dwc:institutional_code" xlink:type="simple">NHRS</named-content>-HEVA000006498), no exact locality, leg. Wahlgren (<named-content xmlns:xlink="http://www.w3.org/1999/xlink" content-type="dwc:institutional_code" xlink:type="simple">NHRS</named-content>). Bohuslän: 1♀ (<named-content xmlns:xlink="http://www.w3.org/1999/xlink" content-type="dwc:institutional_code" xlink:type="simple">NHRS</named-content>-HEVA000006499), no further data, leg. Boheman (<named-content xmlns:xlink="http://www.w3.org/1999/xlink" content-type="dwc:institutional_code" xlink:type="simple">NHRS</named-content>). Uppland: 1♀ (<named-content xmlns:xlink="http://www.w3.org/1999/xlink" content-type="dwc:institutional_code" xlink:type="simple">NHRS</named-content>-HEVA000003425), Frescati, leg. Malaise (<named-content xmlns:xlink="http://www.w3.org/1999/xlink" content-type="dwc:institutional_code" xlink:type="simple">NHRS</named-content>). 1♀ (<named-content xmlns:xlink="http://www.w3.org/1999/xlink" content-type="dwc:institutional_code" xlink:type="simple">NHRS</named-content>-HEVA000006502), Ulleråkers sjukhus (Asylen) (<named-content xmlns:xlink="http://www.w3.org/1999/xlink" content-type="dwc:institutional_code" xlink:type="simple">NHRS</named-content>). Västmanland: 1♀, Sala kommun, Nötmyran (Västerfärnebo), birches at Islingby, Östermyran, 59.94198N, 16.30944E, 25.10.2003–08.06.2004, leg. <abbrev xmlns:xlink="http://www.w3.org/1999/xlink" xlink:title="Swedish Malaise Trap Project" id="ABBRID0EEJDK" xlink:type="simple">SMTP</abbrev> (<named-content xmlns:xlink="http://www.w3.org/1999/xlink" content-type="dwc:institutional_code" xlink:type="simple">NHRS</named-content>). Jämtland: 1♀ (<named-content xmlns:xlink="http://www.w3.org/1999/xlink" content-type="dwc:institutional_code" xlink:type="simple">NHRS</named-content>-HEVA000006501), no further data (<named-content xmlns:xlink="http://www.w3.org/1999/xlink" content-type="dwc:institutional_code" xlink:type="simple">NHRS</named-content>). Lycksele Lappmark: 2♀ (<named-content xmlns:xlink="http://www.w3.org/1999/xlink" content-type="dwc:institutional_code" xlink:type="simple">NHRS</named-content>-HEVA000006503–4), Sorsele, 29.07.1929 and 05.07.1931, leg. Gaunitz (<named-content xmlns:xlink="http://www.w3.org/1999/xlink" content-type="dwc:institutional_code" xlink:type="simple">NHRS</named-content>). Torne Lappmark: 3♀ (<named-content xmlns:xlink="http://www.w3.org/1999/xlink" content-type="dwc:institutional_code" xlink:type="simple">NHRS</named-content>-HEVA000006505, 6507, 6508), Torne Träsk, 04/06.07.1918 and one without date, leg. Malaise (<named-content xmlns:xlink="http://www.w3.org/1999/xlink" content-type="dwc:institutional_code" xlink:type="simple">NHRS</named-content>). 2♂ (<named-content xmlns:xlink="http://www.w3.org/1999/xlink" content-type="dwc:institutional_code" xlink:type="simple">NHRS</named-content>-HEVA000006510/12), Abisko, 04/08.07.1918, leg. Malaise (<named-content xmlns:xlink="http://www.w3.org/1999/xlink" content-type="dwc:institutional_code" xlink:type="simple">NHRS</named-content>). 1♂ (<named-content xmlns:xlink="http://www.w3.org/1999/xlink" content-type="dwc:institutional_code" xlink:type="simple">NHRS</named-content>-HEVA000006511), Torneträsk, 03.07.1918, leg. Malaise (<named-content xmlns:xlink="http://www.w3.org/1999/xlink" content-type="dwc:institutional_code" xlink:type="simple">NHRS</named-content>). 1♂ (<named-content xmlns:xlink="http://www.w3.org/1999/xlink" content-type="dwc:institutional_code" xlink:type="simple">NHRS</named-content>-HEVA000006513), Kummavuopio, 23.07.1923, leg. Bruce (<named-content xmlns:xlink="http://www.w3.org/1999/xlink" content-type="dwc:institutional_code" xlink:type="simple">NHRS</named-content>). 1♂ (DEI-GISHym20618), Kiruna nr. airport, 450 m, 67.84000N, 20.35000E, 21.06.2012, leg. Liston &amp; Taeger (<named-content xmlns:xlink="http://www.w3.org/1999/xlink" content-type="dwc:institutional_code" xlink:type="simple">SDEI</named-content>). 2♀ (DEI-GISHym15387, 15401), Kiruna nr. airport, 450 m, 67.84000N, 20.35000E, 01.07.2012, leg. Liston &amp; Taeger (<named-content xmlns:xlink="http://www.w3.org/1999/xlink" content-type="dwc:institutional_code" xlink:type="simple">SDEI</named-content>). 1♂, Abisko National Park, E10, 390 m, 68.35300N, 18.81500E, 30.06.2012, leg. Liston &amp; Taeger (<named-content xmlns:xlink="http://www.w3.org/1999/xlink" content-type="dwc:institutional_code" xlink:type="simple">SDEI</named-content>). 1♀, Abisko 9 km E (Stordalen), 400 m, 68.35000N, 19.03500E, 04.07.2016, leg. Liston &amp; Prous (<named-content xmlns:xlink="http://www.w3.org/1999/xlink" content-type="dwc:institutional_code" xlink:type="simple">SDEI</named-content>).1♀, Abisko 6 km W, 650–900 m, 68.34200N, 18.69100E, 02.07.2016, leg. Liston &amp; Prous (<named-content xmlns:xlink="http://www.w3.org/1999/xlink" content-type="dwc:institutional_code" xlink:type="simple">SDEI</named-content>). 1♀, Kiruna, near airport, 450 m, 67.84000N, 20.35000E, 22.06.2016, leg. Liston (<named-content xmlns:xlink="http://www.w3.org/1999/xlink" content-type="dwc:institutional_code" xlink:type="simple">SDEI</named-content>). 1 larva (DEI-GISHym83694), on <tp:taxon-name><tp:taxon-name-part taxon-name-part-type="genus" reg="Betula">Betula</tp:taxon-name-part> <tp:taxon-name-part taxon-name-part-type="species" reg="pubescens">pubescens</tp:taxon-name-part> <tp:taxon-name-part taxon-name-part-type="infraspecific-rank">var.</tp:taxon-name-part> <tp:taxon-name-part taxon-name-part-type="variety" reg="pumila">pumila</tp:taxon-name-part></tp:taxon-name>, Abisko 9 km E (Stordalen) (Sweden: Norrbottens Län), 400 m, 68.35000N, 19.03500E, 05.08.2017, leg. Liston &amp; Prous (<named-content xmlns:xlink="http://www.w3.org/1999/xlink" content-type="dwc:institutional_code" xlink:type="simple">SDEI</named-content>). Switzerland: 3♀ (<named-content xmlns:xlink="http://www.w3.org/1999/xlink" content-type="dwc:institutional_code" xlink:type="simple">SDEI</named-content>, <named-content xmlns:xlink="http://www.w3.org/1999/xlink" content-type="dwc:institutional_code" xlink:type="simple">ZSM</named-content>). Ukraine: 12♀, 92♂ (<named-content xmlns:xlink="http://www.w3.org/1999/xlink" content-type="dwc:institutional_code" xlink:type="simple">HNHM</named-content>), and: 1♀ (DEI-GISHym30203: Paratype of <italic><tp:taxon-name><tp:taxon-name-part taxon-name-part-type="genus" reg="Hemichroa">H.</tp:taxon-name-part> <tp:taxon-name-part taxon-name-part-type="species" reg="monticola">monticola</tp:taxon-name-part></tp:taxon-name></italic> Ermolenko), Lvivska Oblast, Slavekogo rajona, Tukhovalsky Pass, 16.08.1957, leg. V. M. Ermolenko (ZISP). 1♀ (DEI-GISHym31836), Ivano-Frankivs’ka Oblast’, Csernogora, Pozsizsevszkaja, 26.06.1975, leg. V. M. Ermolenko (<named-content xmlns:xlink="http://www.w3.org/1999/xlink" content-type="dwc:institutional_code" xlink:type="simple">HNHM</named-content>).</p></tp:treatment-sec><tp:treatment-sec><!--Section generated to contain objects referenced in tp:taxon-treatment.--><fig id="F1" position="float" orientation="portrait"><object-id xmlns:xlink="http://www.w3.org/1999/xlink" content-type="doi" xlink:type="simple">10.3897/zookeys.875.35748.figure1</object-id><object-id xmlns:xlink="http://www.w3.org/1999/xlink" content-type="arpha" xlink:type="simple">F9BC28257A945C6D99533D763AEEC575</object-id><label>Figure 1.</label><caption><p>Maximum likelihood tree of <tp:taxon-name><tp:taxon-name-part taxon-name-part-type="subfamily">Nematinae</tp:taxon-name-part></tp:taxon-name> based on four genes (<abbrev xmlns:xlink="http://www.w3.org/1999/xlink" xlink:title="cytochrome oxidase subunit I" id="ABBRID0E2KBG" xlink:type="simple">COI</abbrev>, <abbrev xmlns:xlink="http://www.w3.org/1999/xlink" xlink:title="sodium/potassium-transporting ATPase subunit alpha" id="ABBRID0E6KBG" xlink:type="simple">NaK</abbrev>, <abbrev xmlns:xlink="http://www.w3.org/1999/xlink" xlink:title="RNA polymerase II subunit" id="ABBRID0EDLBG" xlink:type="simple">POL2</abbrev>, <abbrev xmlns:xlink="http://www.w3.org/1999/xlink" xlink:title="triose-phosphate isomerase" id="ABBRID0EHLBG" xlink:type="simple">TPI</abbrev>). Only specimens sequenced for all four genes were included. Short introns from <abbrev xmlns:xlink="http://www.w3.org/1999/xlink" xlink:title="RNA polymerase II subunit" id="ABBRID0ELLBG" xlink:type="simple">POL2</abbrev> and <abbrev xmlns:xlink="http://www.w3.org/1999/xlink" xlink:title="triose-phosphate isomerase" id="ABBRID0EPLBG" xlink:type="simple">TPI</abbrev> were excluded. The best-fit model chosen according to Bayesian information criterion was GTR+R4. Numbers at branches show SH-aLRT support (%) / ultrafast bootstrap support (%) values. Support values for weakly supported branches (&lt;90) are not shown. Letters “f” and “m” stand for “female” and “male”, and are not given for larvae. Numbers at the end of the tip labels refer to the length of the sequence and the number of ambiguous positions (e.g., heterozygosities). The number of ambiguous positions given for two males are due to variation in mitochondrial <abbrev xmlns:xlink="http://www.w3.org/1999/xlink" xlink:title="cytochrome oxidase subunit I" id="ABBRID0ETLBG" xlink:type="simple">COI</abbrev> because of possible heteroplasmy. The tree was rooted as in <xref ref-type="bibr" rid="B127">Prous et al. (2014)</xref>. The scale bar shows the number of estimated substitutions per nucleotide position.</p></caption><graphic xmlns:xlink="http://www.w3.org/1999/xlink" xlink:href="zookeys-875-063-g001.jpg" position="float" orientation="portrait" xlink:type="simple" id="oo_340340.jpg"><uri content-type="original_file" xlink:type="simple">https://binary.pensoft.net/fig/340340</uri></graphic></fig><fig id="F10" position="float" orientation="portrait"><object-id xmlns:xlink="http://www.w3.org/1999/xlink" content-type="doi" xlink:type="simple">10.3897/zookeys.875.35748.figures98-103</object-id><object-id xmlns:xlink="http://www.w3.org/1999/xlink" content-type="arpha" xlink:type="simple">793E4F69AA635EEF9084F34C6C8AE776</object-id><label>Figures 98–103.</label><caption><p><italic><tp:taxon-name><tp:taxon-name-part taxon-name-part-type="genus" reg="Hemichroa">Hemichroa</tp:taxon-name-part></tp:taxon-name></italic><bold>98–100</bold><italic><tp:taxon-name><tp:taxon-name-part taxon-name-part-type="genus" reg="Hemichroa"/><tp:taxon-name-part taxon-name-part-type="species" reg="crocea">crocea</tp:taxon-name-part></tp:taxon-name></italic> DEI-GISHym19402 ♀, Germany, Mecklenburg-Vorpommern <bold>99, 101</bold><italic><tp:taxon-name><tp:taxon-name-part taxon-name-part-type="genus" reg="Hemichroa"/><tp:taxon-name-part taxon-name-part-type="species" reg="australis">australis</tp:taxon-name-part></tp:taxon-name></italic> DEI-GISHym15401 ♀, Sweden, Torne Lappmark <bold>102</bold><italic><tp:taxon-name><tp:taxon-name-part taxon-name-part-type="genus" reg="Hemichroa"/><tp:taxon-name-part taxon-name-part-type="species" reg="crocea">crocea</tp:taxon-name-part></tp:taxon-name></italic> DEI-GISHym31838 ♂, Germany, Mecklenburg-Vorpommern <bold>103</bold><italic><tp:taxon-name><tp:taxon-name-part taxon-name-part-type="genus" reg="Hemichroa"/><tp:taxon-name-part taxon-name-part-type="species" reg="australis">australis</tp:taxon-name-part></tp:taxon-name></italic> DEI-GISHym20618 ♂, Sweden, Torne Lappmark, fore wing. Scale bar: 2 mm.</p></caption><graphic xmlns:xlink="http://www.w3.org/1999/xlink" xlink:href="zookeys-875-063-g010.jpg" position="float" orientation="portrait" xlink:type="simple" id="oo_340349.jpg"><uri content-type="original_file" xlink:type="simple">https://binary.pensoft.net/fig/340349</uri></graphic></fig><fig id="F9" position="float" orientation="portrait"><object-id xmlns:xlink="http://www.w3.org/1999/xlink" content-type="doi" xlink:type="simple">10.3897/zookeys.875.35748.figures88-97</object-id><object-id xmlns:xlink="http://www.w3.org/1999/xlink" content-type="arpha" xlink:type="simple">3680C0FF18F1561FA94ED3E168CAC983</object-id><label>Figures 88–97.</label><caption><p>Larvae of <tp:taxon-name><tp:taxon-name-part taxon-name-part-type="subfamily">Nematinae</tp:taxon-name-part></tp:taxon-name><bold>88</bold><italic><tp:taxon-name><tp:taxon-name-part taxon-name-part-type="genus" reg="Hemichroa">Hemichroa</tp:taxon-name-part> <tp:taxon-name-part taxon-name-part-type="species" reg="australis">australis</tp:taxon-name-part></tp:taxon-name></italic><bold>89</bold><italic><tp:taxon-name><tp:taxon-name-part taxon-name-part-type="genus" reg="Nematus">Nematus</tp:taxon-name-part> <tp:taxon-name-part taxon-name-part-type="species" reg="lonicerae">lonicerae</tp:taxon-name-part></tp:taxon-name></italic> (photo E. Altenhofer) <bold>90</bold><italic><tp:taxon-name><tp:taxon-name-part taxon-name-part-type="genus" reg="Nematus">Nematus</tp:taxon-name-part> <tp:taxon-name-part taxon-name-part-type="species" reg="wahlbergi">wahlbergi</tp:taxon-name-part></tp:taxon-name></italic><bold>91</bold><italic><tp:taxon-name><tp:taxon-name-part taxon-name-part-type="genus" reg="Nematus">Nematus</tp:taxon-name-part> <tp:taxon-name-part taxon-name-part-type="species" reg="lucidus">lucidus</tp:taxon-name-part></tp:taxon-name></italic><bold>92</bold><italic><tp:taxon-name><tp:taxon-name-part taxon-name-part-type="genus" reg="Euura">Euura</tp:taxon-name-part> <tp:taxon-name-part taxon-name-part-type="species" reg="melanocephalus">melanocephalus</tp:taxon-name-part></tp:taxon-name></italic><bold>93</bold><italic><tp:taxon-name><tp:taxon-name-part taxon-name-part-type="genus" reg="Nematus">Nematus</tp:taxon-name-part> <tp:taxon-name-part taxon-name-part-type="species" reg="latipes">latipes</tp:taxon-name-part></tp:taxon-name></italic><bold>94</bold><italic><tp:taxon-name><tp:taxon-name-part taxon-name-part-type="genus" reg="Nematus">Nematus</tp:taxon-name-part> <tp:taxon-name-part taxon-name-part-type="species" reg="septentrionalis">septentrionalis</tp:taxon-name-part></tp:taxon-name></italic><bold>95–96</bold><italic><tp:taxon-name><tp:taxon-name-part taxon-name-part-type="genus" reg="Nematus">Nematus</tp:taxon-name-part> <tp:taxon-name-part taxon-name-part-type="species" reg="alniastri">alniastri</tp:taxon-name-part></tp:taxon-name></italic><bold>97</bold><italic><tp:taxon-name><tp:taxon-name-part taxon-name-part-type="genus" reg="Nematus">Nematus</tp:taxon-name-part> <tp:taxon-name-part taxon-name-part-type="species" reg="princeps">princeps</tp:taxon-name-part></tp:taxon-name></italic> (photo V. Vikberg).</p></caption><graphic xmlns:xlink="http://www.w3.org/1999/xlink" xlink:href="zookeys-875-063-g009.jpg" position="float" orientation="portrait" xlink:type="simple" id="oo_340348.jpg"><uri content-type="original_file" xlink:type="simple">https://binary.pensoft.net/fig/340348</uri></graphic></fig></tp:treatment-sec><ref-list><ref id="B111"><mixed-citation xmlns:xlink="http://www.w3.org/1999/xlink" xlink:type="simple"><person-group><name name-style="western"><surname>Malaise</surname><given-names>R</given-names></name><name name-style="western"><surname>Benson</surname><given-names>RB</given-names></name></person-group> (<year>1934</year>) The Linnean Types of Sawflies (<tp:taxon-name><tp:taxon-name-part taxon-name-part-type="order">Hymenoptera</tp:taxon-name-part></tp:taxon-name>, <tp:taxon-name><tp:taxon-name-part taxon-name-part-type="suborder">Symphyta</tp:taxon-name-part></tp:taxon-name>). Arkiv för Zoologi 26(4[A20]): 1–14. <ext-link xlink:type="simple" ext-link-type="doi" xlink:href="10.1080/00222933408654888">https://doi.org/10.1080/00222933408654888</ext-link></mixed-citation></ref><ref id="B13"><mixed-citation xmlns:xlink="http://www.w3.org/1999/xlink" xlink:type="simple"><person-group><name name-style="western"><surname>Blank</surname><given-names>SM</given-names></name><name name-style="western"><surname>Taeger</surname><given-names>A</given-names></name><name name-style="western"><surname>Liston</surname><given-names>AD</given-names></name><name name-style="western"><surname>Smith</surname><given-names>DR</given-names></name><name name-style="western"><surname>Rasnitsyn</surname><given-names>AP</given-names></name><name name-style="western"><surname>Shinohara</surname><given-names>A</given-names></name><name name-style="western"><surname>Heidemaa</surname><given-names>M</given-names></name><name name-style="western"><surname>Viitasaari</surname><given-names>M</given-names></name></person-group> (<year>2009</year>) <article-title>Studies toward a World Catalog of <tp:taxon-name><tp:taxon-name-part taxon-name-part-type="suborder">Symphyta</tp:taxon-name-part></tp:taxon-name> (<tp:taxon-name><tp:taxon-name-part taxon-name-part-type="order">Hymenoptera</tp:taxon-name-part></tp:taxon-name>).</article-title><source>Zootaxa</source><volume>2254</volume>: <fpage>1</fpage>–<lpage>96</lpage>. <ext-link xlink:type="simple" ext-link-type="doi" xlink:href="10.11646/zootaxa.2254.1.1">https://doi.org/10.11646/zootaxa.2254.1.1</ext-link></mixed-citation></ref><ref id="B36"><mixed-citation xmlns:xlink="http://www.w3.org/1999/xlink" xlink:type="simple"><person-group><name name-style="western"><surname>Ermolenko</surname><given-names>VM</given-names></name></person-group> (<year>1960</year>) Novye vidy sidjachebrjuhih pereponchatokrylyh (Hym., <tp:taxon-name><tp:taxon-name-part taxon-name-part-type="suborder">Symphyta</tp:taxon-name-part></tp:taxon-name>) iz shirokolistvennyh lesov i subal’pijskogo krivoles’ja Ukrainskih Karpat. In: Flora y Fauna Karpat. Sbornik rabot, Akademiya Nauk SSSR, Moskva, 205–210.</mixed-citation></ref><ref id="B148"><mixed-citation xmlns:xlink="http://www.w3.org/1999/xlink" xlink:type="simple"><person-group><name name-style="western"><surname>Schmidt</surname><given-names>S</given-names></name><name name-style="western"><surname>Walter</surname><given-names>GH</given-names></name></person-group> (<year>1995</year>) <article-title>Description of <italic><tp:taxon-name><tp:taxon-name-part taxon-name-part-type="genus">Dineura</tp:taxon-name-part> <tp:taxon-name-part taxon-name-part-type="species">pullior</tp:taxon-name-part></tp:taxon-name></italic> sp. n. (<tp:taxon-name><tp:taxon-name-part taxon-name-part-type="order">Hymenoptera</tp:taxon-name-part></tp:taxon-name>: <tp:taxon-name><tp:taxon-name-part taxon-name-part-type="family">Tenthredinidae</tp:taxon-name-part></tp:taxon-name>), with quantified observations on saw wear.</article-title><source>Entomologica scandinavica</source><volume>26</volume>(<issue>4</issue>): <fpage>385</fpage>–<lpage>392</lpage>. <ext-link xlink:type="simple" ext-link-type="doi" xlink:href="10.1163/187631295X00062">https://doi.org/10.1163/187631295X00062</ext-link></mixed-citation></ref><ref id="B35"><mixed-citation xmlns:xlink="http://www.w3.org/1999/xlink" xlink:type="simple"><person-group><name name-style="western"><surname>Enslin</surname><given-names>E</given-names></name></person-group> (<year>1915</year>) Die <tp:taxon-name><tp:taxon-name-part taxon-name-part-type="superfamily">Tenthredinoidea</tp:taxon-name-part></tp:taxon-name> Mitteleuropas IV. Deutsche Entomologische Zeitschrift [1915] (Beiheft 4): 311–412. <ext-link xlink:type="simple" ext-link-type="doi" xlink:href="10.1002/mmnd.48019150702">https://doi.org/10.1002/mmnd.48019150702</ext-link></mixed-citation></ref><ref id="B9"><mixed-citation xmlns:xlink="http://www.w3.org/1999/xlink" xlink:type="simple"><person-group><name name-style="western"><surname>Benson</surname><given-names>RB</given-names></name></person-group> (<year>1958</year>) <tp:taxon-name><tp:taxon-name-part taxon-name-part-type="order">Hymenoptera</tp:taxon-name-part></tp:taxon-name>, <tp:taxon-name><tp:taxon-name-part taxon-name-part-type="suborder">Symphyta</tp:taxon-name-part></tp:taxon-name>. Handbooks for the Identification of British Insects 6(2c): 139–258.</mixed-citation></ref><ref id="B150"><mixed-citation xmlns:xlink="http://www.w3.org/1999/xlink" xlink:type="simple"><person-group><name name-style="western"><surname>Smith</surname><given-names>DR</given-names></name></person-group> (<year>1975</year>) <article-title>The sawfly genus <italic><tp:taxon-name><tp:taxon-name-part taxon-name-part-type="genus">Hemichroa</tp:taxon-name-part></tp:taxon-name></italic> Stephens: a review of species (<tp:taxon-name><tp:taxon-name-part taxon-name-part-type="order">Hymenoptera</tp:taxon-name-part></tp:taxon-name>: <tp:taxon-name><tp:taxon-name-part taxon-name-part-type="family">Tenthredinidae</tp:taxon-name-part></tp:taxon-name>).</article-title><source>Entomologica scandinavica</source><volume>6</volume>: <fpage>297</fpage>–<lpage>302</lpage>. <ext-link xlink:type="simple" ext-link-type="doi" xlink:href="10.1163/187631275X00145">https://doi.org/10.1163/187631275X00145</ext-link></mixed-citation></ref><ref id="B127"><mixed-citation xmlns:xlink="http://www.w3.org/1999/xlink" xlink:type="simple"><person-group><name name-style="western"><surname>Prous</surname><given-names>M</given-names></name><name name-style="western"><surname>Blank</surname><given-names>SM</given-names></name><name name-style="western"><surname>Goulet</surname><given-names>H</given-names></name><name name-style="western"><surname>Heibo</surname><given-names>E</given-names></name><name name-style="western"><surname>Liston</surname><given-names>A</given-names></name><name name-style="western"><surname>Malm</surname><given-names>T</given-names></name><name name-style="western"><surname>Nyman</surname><given-names>T</given-names></name><name name-style="western"><surname>Schmidt</surname><given-names>S</given-names></name><name name-style="western"><surname>Smith</surname><given-names>DR</given-names></name><name name-style="western"><surname>Vårdal</surname><given-names>H</given-names></name><name name-style="western"><surname>Viitasaari</surname><given-names>M</given-names></name><name name-style="western"><surname>Vikberg</surname><given-names>V</given-names></name><name name-style="western"><surname>Taeger</surname><given-names>A</given-names></name></person-group> (<year>2014</year>) <article-title>The genera of <tp:taxon-name><tp:taxon-name-part taxon-name-part-type="subfamily">Nematinae</tp:taxon-name-part></tp:taxon-name> (<tp:taxon-name><tp:taxon-name-part taxon-name-part-type="order">Hymenoptera</tp:taxon-name-part></tp:taxon-name>, <tp:taxon-name><tp:taxon-name-part taxon-name-part-type="family">Tenthredinidae</tp:taxon-name-part></tp:taxon-name>).</article-title><source>Journal of <tp:taxon-name><tp:taxon-name-part taxon-name-part-type="order">Hymenoptera</tp:taxon-name-part></tp:taxon-name> Research</source><volume>40</volume>: <fpage>1</fpage>–<lpage>69</lpage>. <ext-link xlink:type="simple" ext-link-type="doi" xlink:href="10.3897/JHR.40.7442">https://doi.org/10.3897/JHR.40.7442</ext-link></mixed-citation></ref><ref id="B73"><mixed-citation xmlns:xlink="http://www.w3.org/1999/xlink" xlink:type="simple"><person-group><name name-style="western"><surname>Kontuniemi</surname><given-names>T</given-names></name></person-group> (<year>1960</year>) <article-title>Suomen sahapistiäistoukkien ravintokasvit. Die Futterpflanzen der Sägewespenlarven (<tp:taxon-name><tp:taxon-name-part taxon-name-part-type="order">Hymenoptera</tp:taxon-name-part></tp:taxon-name>, <tp:taxon-name><tp:taxon-name-part taxon-name-part-type="suborder">Symphyta</tp:taxon-name-part></tp:taxon-name>) Finnlands.</article-title><source><tp:taxon-name><tp:taxon-name-part taxon-name-part-type="kingdom">Animalia</tp:taxon-name-part></tp:taxon-name> Fennica</source><volume>9</volume>: <fpage>1</fpage>–<lpage>104</lpage>.</mixed-citation></ref><ref id="B145"><mixed-citation xmlns:xlink="http://www.w3.org/1999/xlink" xlink:type="simple"><person-group><name name-style="western"><surname>Schedl</surname><given-names>W</given-names></name></person-group> (<year>2010</year>) <article-title>Die Pflanzenwespen im Botanischen Garten Innsbruck (Tirol, Österreich) Artengarnitur, Blütenbesuch und Phänologie (<tp:taxon-name><tp:taxon-name-part taxon-name-part-type="class">Insecta</tp:taxon-name-part></tp:taxon-name>: <tp:taxon-name><tp:taxon-name-part taxon-name-part-type="order">Hymenoptera</tp:taxon-name-part></tp:taxon-name>: <tp:taxon-name><tp:taxon-name-part taxon-name-part-type="suborder">Symphyta</tp:taxon-name-part></tp:taxon-name>).</article-title><source>Berichte des Naturwissenschaftlich-Medizinischen Vereins in Innsbruck</source><volume>96</volume>: <fpage>93</fpage>–<lpage>104</lpage>.</mixed-citation></ref><ref id="B134"><mixed-citation xmlns:xlink="http://www.w3.org/1999/xlink" xlink:type="simple"><person-group><name name-style="western"><surname>Pschorn-Walcher</surname><given-names>H</given-names></name><name name-style="western"><surname>Altenhofer</surname><given-names>E</given-names></name></person-group> (<year>2000</year>) <article-title>Langjährige Larvenaufsammlungen und Zuchten von Pflanzenwespen (<tp:taxon-name><tp:taxon-name-part taxon-name-part-type="order">Hymenoptera</tp:taxon-name-part></tp:taxon-name>, <tp:taxon-name><tp:taxon-name-part taxon-name-part-type="suborder">Symphyta</tp:taxon-name-part></tp:taxon-name>) in Mitteleuropa.</article-title><source>Linzer biologische Beiträge</source><volume>32</volume>(<issue>1</issue>): <fpage>273</fpage>–<lpage>327</lpage>.</mixed-citation></ref><ref id="B14"><mixed-citation xmlns:xlink="http://www.w3.org/1999/xlink" xlink:type="simple"><person-group><name name-style="western"><surname>Boevé</surname><given-names>J-L</given-names></name></person-group> (<year>2015</year>) <article-title>Multimodal defensive strategies in larvae of two <italic><tp:taxon-name><tp:taxon-name-part taxon-name-part-type="genus">Hemichroa</tp:taxon-name-part></tp:taxon-name></italic> sawfly species.</article-title><source>Journal of <tp:taxon-name><tp:taxon-name-part taxon-name-part-type="order">Hymenoptera</tp:taxon-name-part></tp:taxon-name> Research</source><volume>46</volume>: <fpage>25</fpage>–<lpage>33</lpage>. <ext-link xlink:type="simple" ext-link-type="doi" xlink:href="10.3897/JHR.46.7064">https://doi.org/10.3897/JHR.46.7064</ext-link></mixed-citation></ref><ref id="B108"><mixed-citation xmlns:xlink="http://www.w3.org/1999/xlink" xlink:type="simple"><person-group><name name-style="western"><surname>Malaise</surname><given-names>R</given-names></name></person-group> (<year>1921b</year>) <article-title>Beiträge zur Kenntnis schwedischer Blattwespen.</article-title><source>Entomologisk Tidskrift</source><volume>41</volume>(<issue>1</issue>): <fpage>1</fpage>–<lpage>20</lpage>.</mixed-citation></ref><ref id="B6"><mixed-citation xmlns:xlink="http://www.w3.org/1999/xlink" xlink:type="simple"><person-group><name name-style="western"><surname>Benson</surname><given-names>RB</given-names></name></person-group> (<year>1950</year>) <article-title>An introduction to the natural history of British sawflies.</article-title><source>Transactions of the Society of British Entomology</source><volume>10</volume>(<issue>2</issue>): <fpage>45</fpage>–<lpage>142</lpage>.</mixed-citation></ref><ref id="B156"><mixed-citation xmlns:xlink="http://www.w3.org/1999/xlink" xlink:type="simple"><person-group><name name-style="western"><surname>Taeger</surname><given-names>A</given-names></name><name name-style="western"><surname>Blank</surname><given-names>SM</given-names></name><name name-style="western"><surname>Liston</surname><given-names>AD</given-names></name></person-group> (<year>2006</year>) <article-title>European Sawflies (<tp:taxon-name><tp:taxon-name-part taxon-name-part-type="order">Hymenoptera</tp:taxon-name-part></tp:taxon-name>: <tp:taxon-name><tp:taxon-name-part taxon-name-part-type="suborder">Symphyta</tp:taxon-name-part></tp:taxon-name>) – A Species Checklist for the Countries.</article-title> In: <person-group><name name-style="western"><surname>Blank</surname><given-names>SM</given-names></name><name name-style="western"><surname>Schmidt</surname><given-names>S</given-names></name><name name-style="western"><surname>Taeger</surname><given-names>A</given-names></name></person-group> (<role>Eds</role>) <issue-title>Recent Sawfly Research: Synthesis and Prospects.</issue-title><source>Goecke &amp; Evers, Keltern</source>, <fpage>399</fpage>–<lpage>504</lpage>.</mixed-citation></ref><ref id="B154"><mixed-citation xmlns:xlink="http://www.w3.org/1999/xlink" xlink:type="simple"><person-group><name name-style="western"><surname>Sundukov</surname><given-names>YN</given-names></name></person-group> (<year>2017</year>) <article-title>Suborder <tp:taxon-name><tp:taxon-name-part taxon-name-part-type="suborder">Symphyta</tp:taxon-name-part></tp:taxon-name> - Sawflies and Wood Wasps.</article-title> In: <person-group><name name-style="western"><surname>Belokobylskij</surname><given-names>SA</given-names></name><name name-style="western"><surname>Lelej</surname><given-names>AS</given-names></name></person-group> (<role>Eds</role>) <issue-title>Annotated Catalogue of the Hymenoptera of Russia. Volume 1. Symphyta and Apocrita: Aculeata.</issue-title><source>Trudy Zoologiceskogo Instituta Rossijskoj Akademii Nauk, Supplement No</source><volume>6</volume>: <fpage>20</fpage>–<lpage>117</lpage>.</mixed-citation></ref><ref id="B1"><mixed-citation xmlns:xlink="http://www.w3.org/1999/xlink" xlink:type="simple"><person-group><name name-style="western"><surname>Andersson</surname><given-names>H</given-names></name></person-group> (<year>1962</year>) <article-title>Bidrag till kännedomen om de skandinaviska växtsteklarnas utbredning (Hym. <tp:taxon-name><tp:taxon-name-part taxon-name-part-type="clade">Phytophaga</tp:taxon-name-part></tp:taxon-name>).</article-title><source>Opuscula Entomologica</source><volume>27</volume>(<issue>1–2</issue>): <fpage>28</fpage>–<lpage>34</lpage>. <ext-link xlink:type="simple" ext-link-type="doi" xlink:href="10.1111/j.0954-6820.1865.tb00032.x">https://doi.org/10.1111/j.0954-6820.1865.tb00032.x</ext-link></mixed-citation></ref><ref id="B161"><mixed-citation xmlns:xlink="http://www.w3.org/1999/xlink" xlink:type="simple"><person-group><name name-style="western"><surname>Thomson</surname><given-names>CG</given-names></name></person-group> (<year>1871</year>) <source><tp:taxon-name><tp:taxon-name-part taxon-name-part-type="order">Hymenoptera</tp:taxon-name-part></tp:taxon-name> Scandinaviae (<italic><tp:taxon-name><tp:taxon-name-part taxon-name-part-type="genus">Tenthredo</tp:taxon-name-part></tp:taxon-name></italic> et <italic><tp:taxon-name><tp:taxon-name-part taxon-name-part-type="genus">Sirex</tp:taxon-name-part></tp:taxon-name></italic> Lin.). H.</source><publisher-name>Olsson</publisher-name>, <publisher-loc>Lundae</publisher-loc>, <size units="page">342 pp</size>.</mixed-citation></ref></ref-list></tp:taxon-treatment>
