# Supplementary material for: The West Palaearctic genera of Nematinae (Hymenoptera, Tenthredinidae)
Source: Zookeys. 2019 Sep 16;875:63–127. doi: 10.3897/zookeys.875.35748 (PMC6760214; doi:10.3897/zookeys.875.35748)
Supplement: XML Treatment for Hemichroa crocea [file zookeys.875.35748-treatment2.xml]

<!DOCTYPE tp:taxon-treatment
  PUBLIC "-//TaxonX//DTD Taxonomic Treatment Publishing DTD v0 20100105//EN" "tax-treatment-NSO.dtd">
<tp:taxon-treatment xmlns:tp="http://www.plazi.org/taxpub"><tp:treatment-meta><kwd-group><label>Taxon classification</label><kwd><named-content xmlns:xlink="http://www.w3.org/1999/xlink" content-type="kingdom">Animalia</named-content></kwd><kwd><named-content xmlns:xlink="http://www.w3.org/1999/xlink" content-type="order">Hymenoptera</named-content></kwd><kwd><named-content xmlns:xlink="http://www.w3.org/1999/xlink" content-type="family">Tenthredinidae</named-content></kwd></kwd-group><mixed-citation publication-type="journal"><person-group><name><surname>Prous</surname><given-names>Marko</given-names></name><name><surname>Liston</surname><given-names>Andrew</given-names></name><name><surname>Kramp</surname><given-names>Katja</given-names></name><name><surname>Savina</surname><given-names>Henri</given-names></name><name><surname>Vårdal</surname><given-names>Hege</given-names></name><name><surname>Taeger</surname><given-names>Andreas</given-names></name></person-group><article-title>The West Palaearctic genera of <tp:taxon-name><tp:taxon-name-part taxon-name-part-type="subfamily">Nematinae</tp:taxon-name-part></tp:taxon-name> (<tp:taxon-name><tp:taxon-name-part taxon-name-part-type="order">Hymenoptera</tp:taxon-name-part></tp:taxon-name>, <tp:taxon-name><tp:taxon-name-part taxon-name-part-type="family">Tenthredinidae</tp:taxon-name-part></tp:taxon-name>)</article-title><source>Zookeys</source><day>16</day><month>9</month><year>2019</year><volume>875</volume><fpage>63</fpage><lpage>127</lpage><pub-id pub-id-type="doi">10.3897/zookeys.875.35748</pub-id></mixed-citation></tp:treatment-meta><tp:nomenclature><tp:taxon-name><object-id xmlns:xlink="http://www.w3.org/1999/xlink" content-type="arpha" xlink:type="simple">8032C281BB435E298F91E1C4133530E6</object-id>
              <tp:taxon-name-part taxon-name-part-type="genus" reg="Hemichroa">Hemichroa</tp:taxon-name-part>
              <tp:taxon-name-part taxon-name-part-type="species" reg="crocea">crocea</tp:taxon-name-part>
            </tp:taxon-name><tp:taxon-authority>(Geoffroy, 1785)</tp:taxon-authority><tp:nomenclature-citation-list><tp:nomenclature-citation><tp:taxon-name>
                  <tp:taxon-name-part taxon-name-part-type="genus" reg="Tenthredo">Tenthredo</tp:taxon-name-part> <tp:taxon-name-part taxon-name-part-type="species" reg="crocea">crocea</tp:taxon-name-part></tp:taxon-name><comment>Geoffroy in Fourcroy, 1785: 364. Syntype(s) ♀, lost. Type locality: Paris (France).</comment></tp:nomenclature-citation><tp:nomenclature-citation><tp:taxon-name>
                  <tp:taxon-name-part taxon-name-part-type="genus" reg="Tenthredo">Tenthredo</tp:taxon-name-part> <tp:taxon-name-part taxon-name-part-type="species" reg="rufa">rufa</tp:taxon-name-part></tp:taxon-name><comment>Panzer, 1799: 72:2. Syntype(s) ♀, lost. Type locality: Germany. Primary homonym of <tp:taxon-name><tp:taxon-name-part taxon-name-part-type="genus" reg="Tenthredo">Tenthredo</tp:taxon-name-part> <tp:taxon-name-part taxon-name-part-type="species" reg="rufa">rufa</tp:taxon-name-part></tp:taxon-name> Retzius, 1783.</comment></tp:nomenclature-citation><tp:nomenclature-citation><tp:taxon-name>
                  <tp:taxon-name-part taxon-name-part-type="genus" reg="Hemichroa">Hemichroa</tp:taxon-name-part> <tp:taxon-name-part taxon-name-part-type="species" reg="stigma">stigma</tp:taxon-name-part></tp:taxon-name><comment>Stephens, 1835: 56. Syntype(s) ♀, most likely lost. Type locality: Ripley (United Kingdom). Listed in synonymy with <tp:taxon-name><tp:taxon-name-part taxon-name-part-type="genus" reg="Hemichroa">Hemichroa</tp:taxon-name-part> <tp:taxon-name-part taxon-name-part-type="species" reg="rufa">rufa</tp:taxon-name-part></tp:taxon-name> (Panzer) by <xref ref-type="bibr" rid="B32">Dalla Torre (1894</xref>: 283).</comment></tp:nomenclature-citation><tp:nomenclature-citation><tp:taxon-name>
                  <tp:taxon-name-part taxon-name-part-type="genus" reg="Leptocercus">Leptocercus</tp:taxon-name-part> <tp:taxon-name-part taxon-name-part-type="species" reg="nigriceps">nigriceps</tp:taxon-name-part></tp:taxon-name><comment>Thomson, 1871: 78. Holotype ♀, not examined, in <named-content xmlns:xlink="http://www.w3.org/1999/xlink" content-type="dwc:institutional_code" xlink:type="simple">MZLU</named-content>. Type locality: Skåne (Sweden). Synonymy with <tp:taxon-name><tp:taxon-name-part taxon-name-part-type="genus" reg="Hemichroa"/><tp:taxon-name-part taxon-name-part-type="species" reg="crocea">crocea</tp:taxon-name-part></tp:taxon-name> by <xref ref-type="bibr" rid="B89">Lindqvist (1954)</xref>.</comment></tp:nomenclature-citation><tp:nomenclature-citation><tp:taxon-name>
                  <tp:taxon-name-part taxon-name-part-type="genus" reg="Dineura">Dineura</tp:taxon-name-part> (<tp:taxon-name-part taxon-name-part-type="subgenus" reg="Leptocera">Leptocera</tp:taxon-name-part>) <tp:taxon-name-part taxon-name-part-type="species" reg="unicolor">unicolor</tp:taxon-name-part></tp:taxon-name><comment>Rudow, 1872: 218. Syntype(s) ♀, most likely lost. Type locality: not given [Germany]. Synonymy by <xref ref-type="bibr" rid="B70">Konow (1897</xref>: 259).</comment></tp:nomenclature-citation><tp:nomenclature-citation><tp:taxon-name>
                  <tp:taxon-name-part taxon-name-part-type="genus" reg="Dineura">Dineura</tp:taxon-name-part> <tp:taxon-name-part taxon-name-part-type="species" reg="americana">americana</tp:taxon-name-part></tp:taxon-name><comment>Provancher, 1882: 292–293. Holotype ♀, not examined, <named-content xmlns:xlink="http://www.w3.org/1999/xlink" content-type="dwc:institutional_code" xlink:type="simple">ULQC</named-content>. Type locality: Chicoutimi (Canada). Synonymy by <xref ref-type="bibr" rid="B142">Ross (1937</xref>: 79).</comment></tp:nomenclature-citation><tp:nomenclature-citation><tp:taxon-name>
                  <tp:taxon-name-part taxon-name-part-type="genus" reg="Nematus">Nematus</tp:taxon-name-part> <tp:taxon-name-part taxon-name-part-type="species" reg="ardens">ardens</tp:taxon-name-part></tp:taxon-name><comment>Zaddach in Brischke, 1883a: 133–134. Holotype ♀, lost. Type locality: Carolath (Siedlisko, Poland). Listed in synonymy by <xref ref-type="bibr" rid="B72">Konow (1905</xref>: 49).</comment></tp:nomenclature-citation><tp:nomenclature-citation><tp:taxon-name>
                  <tp:taxon-name-part taxon-name-part-type="genus" reg="Dineura">Dineura</tp:taxon-name-part> <tp:taxon-name-part taxon-name-part-type="species" reg="pallida">pallida</tp:taxon-name-part></tp:taxon-name><comment>Ashmead, 1890: 15. Holotype ♀, not examined, in <named-content xmlns:xlink="http://www.w3.org/1999/xlink" content-type="dwc:institutional_code" xlink:type="simple">USNM</named-content>. Type locality: West Cliff, Ca. (USA). Synonymy by <xref ref-type="bibr" rid="B142">Ross (1937</xref>: 79).</comment></tp:nomenclature-citation><tp:nomenclature-citation><tp:taxon-name>
                  <tp:taxon-name-part taxon-name-part-type="genus" reg="Hemichroa">Hemichroa</tp:taxon-name-part> <tp:taxon-name-part taxon-name-part-type="species" reg="dyari">dyari</tp:taxon-name-part></tp:taxon-name><comment>Rohwer, 1918: 170–171. Holotype ♀, not examined, in <named-content xmlns:xlink="http://www.w3.org/1999/xlink" content-type="dwc:institutional_code" xlink:type="simple">USNM</named-content>. Type locality: Woods Hole, Massachusetts (USA). Synonymy by <xref ref-type="bibr" rid="B142">Ross (1937</xref>: 79).</comment></tp:nomenclature-citation><tp:nomenclature-citation><tp:taxon-name>
                  <tp:taxon-name-part taxon-name-part-type="genus" reg="Hemichroa">Hemichroa</tp:taxon-name-part> (<tp:taxon-name-part taxon-name-part-type="subgenus" reg="Hemichroa">Hemichroa</tp:taxon-name-part>) <tp:taxon-name-part taxon-name-part-type="species" reg="orientalis">orientalis</tp:taxon-name-part></tp:taxon-name><comment>Rohwer, 1921: 108–109. Holotype ♀, not examined, in <named-content xmlns:xlink="http://www.w3.org/1999/xlink" content-type="dwc:institutional_code" xlink:type="simple">USNM</named-content>. Type locality: Kumaon, Ramgark (India). Synonymy by <xref ref-type="bibr" rid="B150">Smith (1975</xref>: 298).</comment></tp:nomenclature-citation><tp:nomenclature-citation><tp:taxon-name>
                  <tp:taxon-name-part taxon-name-part-type="genus" reg="Hemichroa">Hemichroa</tp:taxon-name-part> (<tp:taxon-name-part taxon-name-part-type="subgenus" reg="Hemichroa">Hemichroa</tp:taxon-name-part>) <tp:taxon-name-part taxon-name-part-type="species" reg="washingtonia">washingtonia</tp:taxon-name-part></tp:taxon-name><comment>Rohwer &amp; Middleton, 1932: 97–98. Holotype ♀, not examined, in <named-content xmlns:xlink="http://www.w3.org/1999/xlink" content-type="dwc:institutional_code" xlink:type="simple">USNM</named-content>. Type locality: Seattle, Washington (USA). Listed in synonymy by <xref ref-type="bibr" rid="B142">Ross (1937</xref>: 79).</comment></tp:nomenclature-citation></tp:nomenclature-citation-list></tp:nomenclature><tp:treatment-sec sec-type="description" id="SECID0ETZDK"><title>Description.</title><p>Body length: female 5.5–8.5 mm, male 5.5 mm (only one examined). Female (Figs <xref ref-type="fig" rid="F10">98</xref>, <xref ref-type="fig" rid="F10">100</xref>): Orange-red. Black are (more or less): labrum, propleuron, mesopleuron, metapleuron, metanotum, ventral part of mesepistermum, abdominal tergum 1, valvula 3. Coxae, trochanters and femora brown, with variable black markings. Tibiae basally pale (whitish), apically dark. Tarsi dark. Lancet: Fig. <xref ref-type="fig" rid="F12">112</xref>. Male (Fig. <xref ref-type="fig" rid="F10">102</xref>): Head including antennae, and body black, except more or less for tegulae, pronotum, and parts of abdominal terga and sterna. Legs red, except for darkened coxa, more or less trochanters and trochantelli, metatarsus, and apex of metatibia. Penis valve: Fig. <xref ref-type="fig" rid="F11">107</xref>.</p><p>We have only examined one old male specimen (DEI-GISHym31838), without genetic data, which we think belongs to <italic><tp:taxon-name><tp:taxon-name-part taxon-name-part-type="genus" reg="Hemichroa"/><tp:taxon-name-part taxon-name-part-type="species" reg="crocea">crocea</tp:taxon-name-part></tp:taxon-name></italic>, because of the similarity of its penis valve to that illustrated by <xref ref-type="bibr" rid="B150">Smith (1975</xref>; fig. 4) as <italic><tp:taxon-name><tp:taxon-name-part taxon-name-part-type="genus" reg="Hemichroa"/><tp:taxon-name-part taxon-name-part-type="species" reg="crocea">crocea</tp:taxon-name-part></tp:taxon-name></italic>, and differences in the penis valves of <italic><tp:taxon-name><tp:taxon-name-part taxon-name-part-type="genus" reg="Hemichroa"/><tp:taxon-name-part taxon-name-part-type="species" reg="australis">australis</tp:taxon-name-part></tp:taxon-name></italic> identified by us, using sequence data. This <italic><tp:taxon-name><tp:taxon-name-part taxon-name-part-type="genus" reg="Hemichroa"/><tp:taxon-name-part taxon-name-part-type="species" reg="crocea">crocea</tp:taxon-name-part></tp:taxon-name></italic> male has its abdomen and parts of the mesoscutum extensively yellow, but completely black antennae, as well as darkened metatarsus and metatibia apex. However, the original descriptions of the males of <italic><tp:taxon-name><tp:taxon-name-part taxon-name-part-type="genus" reg="Hemichroa">Hemichroa</tp:taxon-name-part> <tp:taxon-name-part taxon-name-part-type="species" reg="dyari">dyari</tp:taxon-name-part></tp:taxon-name></italic>, <italic><tp:taxon-name><tp:taxon-name-part taxon-name-part-type="genus" reg="Dineura"/><tp:taxon-name-part taxon-name-part-type="species" reg="pallida">pallida</tp:taxon-name-part></tp:taxon-name></italic> and <italic><tp:taxon-name><tp:taxon-name-part taxon-name-part-type="genus" reg="Hemichroa"/><tp:taxon-name-part taxon-name-part-type="species" reg="washingtonia">washingtonia</tp:taxon-name-part></tp:taxon-name></italic> (<xref ref-type="bibr" rid="B138">Rohwer 1918</xref>, <xref ref-type="bibr" rid="B140">Rohwer and Middleton 1932</xref>), all of which are currently treated as synonyms of <italic><tp:taxon-name><tp:taxon-name-part taxon-name-part-type="genus" reg="Hemichroa">H.</tp:taxon-name-part> <tp:taxon-name-part taxon-name-part-type="species" reg="crocea">crocea</tp:taxon-name-part></tp:taxon-name></italic>, indicate that body colouration is variable, and can be as dark as in male <italic><tp:taxon-name><tp:taxon-name-part taxon-name-part-type="genus" reg="Hemichroa"/><tp:taxon-name-part taxon-name-part-type="species" reg="australis">australis</tp:taxon-name-part></tp:taxon-name></italic>. The metatibia and metatarsus may apparently also be dark or pale, as respectively described by <xref ref-type="bibr" rid="B138">Rohwer (1918)</xref> for males of <italic><tp:taxon-name><tp:taxon-name-part taxon-name-part-type="genus" reg="Hemichroa"/><tp:taxon-name-part taxon-name-part-type="species" reg="dyari">dyari</tp:taxon-name-part></tp:taxon-name></italic> and <italic><tp:taxon-name><tp:taxon-name-part taxon-name-part-type="genus" reg="Dineura"/><tp:taxon-name-part taxon-name-part-type="species" reg="pallida">pallida</tp:taxon-name-part></tp:taxon-name></italic>. On the other hand, the descriptions of North American <italic><tp:taxon-name><tp:taxon-name-part taxon-name-part-type="genus" reg="Hemichroa"/><tp:taxon-name-part taxon-name-part-type="species" reg="crocea">crocea</tp:taxon-name-part></tp:taxon-name></italic> males suggest that the antennae are completely dark, as described by <xref ref-type="bibr" rid="B9">Benson (1958)</xref> for European males.</p></tp:treatment-sec><tp:treatment-sec sec-type="Similar species" id="SECID0E45DK"><title>Similar species.</title><p>See key and notes on <italic><tp:taxon-name><tp:taxon-name-part taxon-name-part-type="genus" reg="Hemichroa"/><tp:taxon-name-part taxon-name-part-type="species" reg="australis">australis</tp:taxon-name-part></tp:taxon-name></italic>, above.</p></tp:treatment-sec><tp:treatment-sec sec-type="Life history" id="SECID0EN6DK"><title>Life history.</title><p>Host plants: <italic><tp:taxon-name><tp:taxon-name-part taxon-name-part-type="genus" reg="Alnus">Alnus</tp:taxon-name-part> <tp:taxon-name-part taxon-name-part-type="species" reg="glutinosa">glutinosa</tp:taxon-name-part></tp:taxon-name></italic>, <italic><tp:taxon-name><tp:taxon-name-part taxon-name-part-type="genus" reg="Alnus"/><tp:taxon-name-part taxon-name-part-type="species" reg="incana">incana</tp:taxon-name-part></tp:taxon-name></italic>, <italic><tp:taxon-name><tp:taxon-name-part taxon-name-part-type="genus" reg="Alnus"/><tp:taxon-name-part taxon-name-part-type="species" reg="viridis">viridis</tp:taxon-name-part></tp:taxon-name></italic>, <italic><tp:taxon-name><tp:taxon-name-part taxon-name-part-type="genus" reg="Betula">Betula</tp:taxon-name-part> <tp:taxon-name-part taxon-name-part-type="species" reg="pendula">pendula</tp:taxon-name-part></tp:taxon-name></italic>, and sometimes <italic><tp:taxon-name><tp:taxon-name-part taxon-name-part-type="genus" reg="Corylus">Corylus</tp:taxon-name-part> <tp:taxon-name-part taxon-name-part-type="species" reg="avellana">avellana</tp:taxon-name-part></tp:taxon-name></italic> (<xref ref-type="bibr" rid="B134">Pschorn-Walcher and Altenhofer 2000</xref>). <italic><tp:taxon-name><tp:taxon-name-part taxon-name-part-type="genus" reg="Salix">Salix</tp:taxon-name-part></tp:taxon-name></italic> is mentioned repeatedly in various works as a host, but no unambiguous original record of feeding by larvae on <italic><tp:taxon-name><tp:taxon-name-part taxon-name-part-type="genus" reg="Salix">Salix</tp:taxon-name-part></tp:taxon-name></italic> has been located. Larvae gregarious, and brightly coloured (Fig. <xref ref-type="fig" rid="F8">87</xref>). <xref ref-type="bibr" rid="B14">Boevé (2015)</xref> compared the defensive strategy of <italic><tp:taxon-name><tp:taxon-name-part taxon-name-part-type="genus" reg="Hemichroa"/><tp:taxon-name-part taxon-name-part-type="species" reg="crocea">crocea</tp:taxon-name-part></tp:taxon-name></italic> and <italic><tp:taxon-name><tp:taxon-name-part taxon-name-part-type="genus" reg="Hemichroa"/><tp:taxon-name-part taxon-name-part-type="species" reg="australis">australis</tp:taxon-name-part></tp:taxon-name></italic> larvae. Usually two overlapping generations in the lowlands (<xref ref-type="bibr" rid="B56">Hopping 1937</xref>, <xref ref-type="bibr" rid="B134">Pschorn-Walcher and Altenhofer 2000</xref>), but mainly univoltine at subalpine levels (<xref ref-type="bibr" rid="B77">Kriegl 1964</xref>). Whereas the subalpine populations are entirely parthenogenetic (<xref ref-type="bibr" rid="B77">Kriegl 1964</xref>), approximately 3% males were reared in northern Germany (<xref ref-type="bibr" rid="B134">Pschorn-Walcher and Altenhofer 2000</xref>).</p></tp:treatment-sec><tp:treatment-sec sec-type="distribution" id="SECID0EKDEK"><title>Distribution.</title><p>Found widely in the Holarctic, from the British Isles, through central and northern Europe (<xref ref-type="bibr" rid="B156">Taeger et al. 2006</xref>), to the Russian Far East (<xref ref-type="bibr" rid="B154">Sundukov 2017</xref>), Japan, northern India (<xref ref-type="bibr" rid="B150">Smith 1975</xref>), reaching into the Oriental Region in China (see Specimens examined), and transcontinental in North America (<xref ref-type="bibr" rid="B150">Smith 1975</xref>). According to <xref ref-type="bibr" rid="B141">Ross (1932)</xref>, <italic><tp:taxon-name><tp:taxon-name-part taxon-name-part-type="genus" reg="Hemichroa">Hemichroa</tp:taxon-name-part> <tp:taxon-name-part taxon-name-part-type="species" reg="crocea">crocea</tp:taxon-name-part></tp:taxon-name></italic> was probably introduced to North America, but <xref ref-type="bibr" rid="B77">Kriegl (1964)</xref> concluded that the species occurs there naturally, because a similar assemblage of parasitoid species is found in Europe and North America.</p></tp:treatment-sec><tp:treatment-sec sec-type="Occurrence in Sweden" id="SECID0ETEEK"><title>Occurrence in Sweden.</title><p>Published records: Skåne (<xref ref-type="bibr" rid="B1">Andersson 1962</xref>), “sparingly, but distributed from Skåne to Lapland” (<xref ref-type="bibr" rid="B161">Thomson 1871</xref>). Material was examined from Skåne, Småland, Öland, Gotska Sandön, Södermanland, Dalarna, Lappmark.</p></tp:treatment-sec><tp:treatment-sec sec-type="material" id="SECID0EBFEK"><title>Specimens examined.</title><p>Canada: Quebec: 1♀ (DEI-GISHym15340), Gatineau Park 1.8km N Eardley, Juniperus virginiana stand, 60–80 m, 45.56667N, 76.09139W, 31.08.–07.09.2012, leg. CNC <tp:taxon-name><tp:taxon-name-part taxon-name-part-type="order">Hymenoptera</tp:taxon-name-part></tp:taxon-name> Team (<named-content xmlns:xlink="http://www.w3.org/1999/xlink" content-type="dwc:institutional_code" xlink:type="simple">SDEI</named-content>). China: Sichuan: 1♀ (DEI-GISHym17831), Gongga Shan, 2200 m, 29.59700N, 102.05000E, 29.06.2009, leg. Blank, Liston &amp; Taeger (<named-content xmlns:xlink="http://www.w3.org/1999/xlink" content-type="dwc:institutional_code" xlink:type="simple">SDEI</named-content>). Germany: Baden-Württemberg: 1♀ (<named-content xmlns:xlink="http://www.w3.org/1999/xlink" content-type="dwc:institutional_code" xlink:type="simple">SDEI</named-content>). Bayern: 4♀ (BC <named-content xmlns:xlink="http://www.w3.org/1999/xlink" content-type="dwc:institutional_code" xlink:type="simple">ZSM</named-content> HYM 04090, 04091, 16633, 16740) (<named-content xmlns:xlink="http://www.w3.org/1999/xlink" content-type="dwc:institutional_code" xlink:type="simple">ZSM</named-content>). Berlin: 1♀ (<named-content xmlns:xlink="http://www.w3.org/1999/xlink" content-type="dwc:institutional_code" xlink:type="simple">SDEI</named-content>). Brandenburg: 1♀ (DEI-GISHym19401) (<named-content xmlns:xlink="http://www.w3.org/1999/xlink" content-type="dwc:institutional_code" xlink:type="simple">SDEI</named-content>). Hessen: 1♀ (DEI-GISHym17970) (<named-content xmlns:xlink="http://www.w3.org/1999/xlink" content-type="dwc:institutional_code" xlink:type="simple">SDEI</named-content>). Mecklenburg-Vorpommern: 1♀ (DEI-GISHym19402) (<named-content xmlns:xlink="http://www.w3.org/1999/xlink" content-type="dwc:institutional_code" xlink:type="simple">SDEI</named-content>). 1♂ (DEI-GISHym31838), Kalkhorst near Neustrelitz, 53.31666N, 13.06666E, 27.06.1884, leg. F. W. Konow (<named-content xmlns:xlink="http://www.w3.org/1999/xlink" content-type="dwc:institutional_code" xlink:type="simple">SDEI</named-content>). Nordrhein-Westfalen: 1♀ (<named-content xmlns:xlink="http://www.w3.org/1999/xlink" content-type="dwc:institutional_code" xlink:type="simple">SDEI</named-content>). Sachsen: 1♀ (<named-content xmlns:xlink="http://www.w3.org/1999/xlink" content-type="dwc:institutional_code" xlink:type="simple">SDEI</named-content>). Portugal: Viana do Castelo: 1♀ (DEI-GISHym19668), Monção 10 km E, 30 m, 42.08658N, 8.36285W, 09.05.2012, leg. Blank, Jacobs, Liston &amp; Taeger (<named-content xmlns:xlink="http://www.w3.org/1999/xlink" content-type="dwc:institutional_code" xlink:type="simple">SDEI</named-content>). Sweden: Skåne : 1♀ (<named-content xmlns:xlink="http://www.w3.org/1999/xlink" content-type="dwc:institutional_code" xlink:type="simple">NHRS</named-content>-HEVA000006485), leg. Boheman (<named-content xmlns:xlink="http://www.w3.org/1999/xlink" content-type="dwc:institutional_code" xlink:type="simple">NHRS</named-content>). Småland: 1♀ (<named-content xmlns:xlink="http://www.w3.org/1999/xlink" content-type="dwc:institutional_code" xlink:type="simple">NHRS</named-content>-HEVA000006489), Kalmar, 05.1919, leg. Hedgren (<named-content xmlns:xlink="http://www.w3.org/1999/xlink" content-type="dwc:institutional_code" xlink:type="simple">NHRS</named-content>). Öland : 1♀ (<named-content xmlns:xlink="http://www.w3.org/1999/xlink" content-type="dwc:institutional_code" xlink:type="simple">NHRS</named-content>-HEVA000003424), Stora Rör, 08.08.1941, leg. Wieslander (<named-content xmlns:xlink="http://www.w3.org/1999/xlink" content-type="dwc:institutional_code" xlink:type="simple">NHRS</named-content>). Gotska Sandön: 1♀ (<named-content xmlns:xlink="http://www.w3.org/1999/xlink" content-type="dwc:institutional_code" xlink:type="simple">NHRS</named-content>-HEVA000006487), leg. Jansson (<named-content xmlns:xlink="http://www.w3.org/1999/xlink" content-type="dwc:institutional_code" xlink:type="simple">NHRS</named-content>). Södermanland: 1♀ (<named-content xmlns:xlink="http://www.w3.org/1999/xlink" content-type="dwc:institutional_code" xlink:type="simple">NHRS</named-content>-HEVA000006488), Drevviken, leg. Smidt (<named-content xmlns:xlink="http://www.w3.org/1999/xlink" content-type="dwc:institutional_code" xlink:type="simple">NHRS</named-content>). Dalarna: 1♀ (<named-content xmlns:xlink="http://www.w3.org/1999/xlink" content-type="dwc:institutional_code" xlink:type="simple">NHRS</named-content>-HEVA000006486), “Dalecarlia <tp:taxon-name><tp:taxon-name-part taxon-name-part-type="genus" reg="Empria"/><tp:taxon-name-part taxon-name-part-type="species" reg="alpina">alpina</tp:taxon-name-part></tp:taxon-name>”, leg. Boheman (<named-content xmlns:xlink="http://www.w3.org/1999/xlink" content-type="dwc:institutional_code" xlink:type="simple">NHRS</named-content>). Middle and southern Lapland: 1♀ (<named-content xmlns:xlink="http://www.w3.org/1999/xlink" content-type="dwc:institutional_code" xlink:type="simple">NHRS</named-content>-HEVA000006491), “Lapponia meridionalis”, leg. Boheman (<named-content xmlns:xlink="http://www.w3.org/1999/xlink" content-type="dwc:institutional_code" xlink:type="simple">NHRS</named-content>). 1♀ (<named-content xmlns:xlink="http://www.w3.org/1999/xlink" content-type="dwc:institutional_code" xlink:type="simple">NHRS</named-content>-HEVA000006492), “Lapponia intermedia”, leg. unknown (<named-content xmlns:xlink="http://www.w3.org/1999/xlink" content-type="dwc:institutional_code" xlink:type="simple">NHRS</named-content>).</p></tp:treatment-sec><tp:treatment-sec><!--Section generated to contain objects referenced in tp:taxon-treatment.--><fig id="F10" position="float" orientation="portrait"><object-id xmlns:xlink="http://www.w3.org/1999/xlink" content-type="doi" xlink:type="simple">10.3897/zookeys.875.35748.figures98-103</object-id><object-id xmlns:xlink="http://www.w3.org/1999/xlink" content-type="arpha" xlink:type="simple">793E4F69AA635EEF9084F34C6C8AE776</object-id><label>Figures 98–103.</label><caption><p><italic><tp:taxon-name><tp:taxon-name-part taxon-name-part-type="genus" reg="Hemichroa">Hemichroa</tp:taxon-name-part></tp:taxon-name></italic><bold>98–100</bold><italic><tp:taxon-name><tp:taxon-name-part taxon-name-part-type="genus" reg="Hemichroa"/><tp:taxon-name-part taxon-name-part-type="species" reg="crocea">crocea</tp:taxon-name-part></tp:taxon-name></italic> DEI-GISHym19402 ♀, Germany, Mecklenburg-Vorpommern <bold>99, 101</bold><italic><tp:taxon-name><tp:taxon-name-part taxon-name-part-type="genus" reg="Hemichroa"/><tp:taxon-name-part taxon-name-part-type="species" reg="australis">australis</tp:taxon-name-part></tp:taxon-name></italic> DEI-GISHym15401 ♀, Sweden, Torne Lappmark <bold>102</bold><italic><tp:taxon-name><tp:taxon-name-part taxon-name-part-type="genus" reg="Hemichroa"/><tp:taxon-name-part taxon-name-part-type="species" reg="crocea">crocea</tp:taxon-name-part></tp:taxon-name></italic> DEI-GISHym31838 ♂, Germany, Mecklenburg-Vorpommern <bold>103</bold><italic><tp:taxon-name><tp:taxon-name-part taxon-name-part-type="genus" reg="Hemichroa"/><tp:taxon-name-part taxon-name-part-type="species" reg="australis">australis</tp:taxon-name-part></tp:taxon-name></italic> DEI-GISHym20618 ♂, Sweden, Torne Lappmark, fore wing. Scale bar: 2 mm.</p></caption><graphic xmlns:xlink="http://www.w3.org/1999/xlink" xlink:href="zookeys-875-063-g010.jpg" position="float" orientation="portrait" xlink:type="simple" id="oo_340349.jpg"><uri content-type="original_file" xlink:type="simple">https://binary.pensoft.net/fig/340349</uri></graphic></fig><fig id="F12" position="float" orientation="portrait"><object-id xmlns:xlink="http://www.w3.org/1999/xlink" content-type="doi" xlink:type="simple">10.3897/zookeys.875.35748.figures108-112</object-id><object-id xmlns:xlink="http://www.w3.org/1999/xlink" content-type="arpha" xlink:type="simple">2AEE11C308775003A61C553C29D1E962</object-id><label>Figures 108–112.</label><caption><p><italic><tp:taxon-name><tp:taxon-name-part taxon-name-part-type="genus" reg="Hemichroa">Hemichroa</tp:taxon-name-part></tp:taxon-name></italic>, lancets <bold>108–109</bold><italic><tp:taxon-name><tp:taxon-name-part taxon-name-part-type="genus" reg="Hemichroa"/><tp:taxon-name-part taxon-name-part-type="species" reg="australis">australis</tp:taxon-name-part></tp:taxon-name></italic> DEI-GISHym15387, Sweden, Torne Lappmark; arrow, spurette <bold>110</bold><italic><tp:taxon-name><tp:taxon-name-part taxon-name-part-type="genus" reg="Hemichroa"/><tp:taxon-name-part taxon-name-part-type="species" reg="australis">australis</tp:taxon-name-part></tp:taxon-name></italic> DEI-GISHym31836, Ukraine, Carpathians <bold>111</bold><italic><tp:taxon-name><tp:taxon-name-part taxon-name-part-type="genus" reg="Hemichroa"/><tp:taxon-name-part taxon-name-part-type="species" reg="australis">australis</tp:taxon-name-part></tp:taxon-name></italic> DEI-GISHym31837, Russian Federation, Baskiria <bold>112</bold><italic><tp:taxon-name><tp:taxon-name-part taxon-name-part-type="genus" reg="Hemichroa"/><tp:taxon-name-part taxon-name-part-type="species" reg="crocea">crocea</tp:taxon-name-part></tp:taxon-name></italic> DEI-GISHym19401, Germany, Brandenburg; arrow, spurette.</p></caption><graphic xmlns:xlink="http://www.w3.org/1999/xlink" xlink:href="zookeys-875-063-g012.jpg" position="float" orientation="portrait" xlink:type="simple" id="oo_340351.jpg"><uri content-type="original_file" xlink:type="simple">https://binary.pensoft.net/fig/340351</uri></graphic></fig><fig id="F11" position="float" orientation="portrait"><object-id xmlns:xlink="http://www.w3.org/1999/xlink" content-type="doi" xlink:type="simple">10.3897/zookeys.875.35748.figures104-107</object-id><object-id xmlns:xlink="http://www.w3.org/1999/xlink" content-type="arpha" xlink:type="simple">4A3EB36E72F85CEFB424F88C87DA01AE</object-id><label>Figures 104–107.</label><caption><p><italic><tp:taxon-name><tp:taxon-name-part taxon-name-part-type="genus" reg="Hemichroa">Hemichroa</tp:taxon-name-part></tp:taxon-name></italic>, penis valves <bold>104</bold><italic><tp:taxon-name><tp:taxon-name-part taxon-name-part-type="genus" reg="Hemichroa"/><tp:taxon-name-part taxon-name-part-type="species" reg="australis">australis</tp:taxon-name-part></tp:taxon-name></italic> DEI-GISHym15392 Germany, Saxony <bold>105</bold><italic><tp:taxon-name><tp:taxon-name-part taxon-name-part-type="genus" reg="Hemichroa"/><tp:taxon-name-part taxon-name-part-type="species" reg="australis">australis</tp:taxon-name-part></tp:taxon-name></italic> DEI-GISHym20618, Sweden, Kiruna <bold>106</bold><italic><tp:taxon-name><tp:taxon-name-part taxon-name-part-type="genus" reg="Hemichroa"/><tp:taxon-name-part taxon-name-part-type="species" reg="australis">australis</tp:taxon-name-part></tp:taxon-name></italic> DEI-GISHym84982, Japan, Honshu <bold>107</bold><italic><tp:taxon-name><tp:taxon-name-part taxon-name-part-type="genus" reg="Hemichroa"/><tp:taxon-name-part taxon-name-part-type="species" reg="crocea">crocea</tp:taxon-name-part></tp:taxon-name></italic> DEI-GISHym31838, Germany, Mecklenburg-Vorpommern.</p></caption><graphic xmlns:xlink="http://www.w3.org/1999/xlink" xlink:href="zookeys-875-063-g011.jpg" position="float" orientation="portrait" xlink:type="simple" id="oo_340350.jpg"><uri content-type="original_file" xlink:type="simple">https://binary.pensoft.net/fig/340350</uri></graphic></fig><fig id="F8" position="float" orientation="portrait"><object-id xmlns:xlink="http://www.w3.org/1999/xlink" content-type="doi" xlink:type="simple">10.3897/zookeys.875.35748.figures77-87</object-id><object-id xmlns:xlink="http://www.w3.org/1999/xlink" content-type="arpha" xlink:type="simple">0F037DE99EF65C4CAD723B535A517098</object-id><label>Figures 77–87.</label><caption><p>Larvae of <tp:taxon-name><tp:taxon-name-part taxon-name-part-type="subfamily">Nematinae</tp:taxon-name-part></tp:taxon-name><bold>77</bold><italic><tp:taxon-name><tp:taxon-name-part taxon-name-part-type="genus" reg="Cladius">Cladius</tp:taxon-name-part> <tp:taxon-name-part taxon-name-part-type="species" reg="grandis">grandis</tp:taxon-name-part></tp:taxon-name></italic><bold>78</bold><tp:taxon-name><tp:taxon-name-part taxon-name-part-type="genus" reg="Euura">Euura</tp:taxon-name-part> <tp:taxon-name-part taxon-name-part-type="uncertainty-rank">sp.</tp:taxon-name-part> <tp:taxon-name-part taxon-name-part-type="species" reg="amentorum">amentorum</tp:taxon-name-part></tp:taxon-name> group <bold>79</bold><italic><tp:taxon-name><tp:taxon-name-part taxon-name-part-type="genus" reg="Nematinus">Nematinus</tp:taxon-name-part> <tp:taxon-name-part taxon-name-part-type="species" reg="acuminatus">acuminatus</tp:taxon-name-part></tp:taxon-name></italic><bold>80</bold><italic><tp:taxon-name><tp:taxon-name-part taxon-name-part-type="genus" reg="Nematinus">Nematinus</tp:taxon-name-part> <tp:taxon-name-part taxon-name-part-type="species" reg="luteus">luteus</tp:taxon-name-part></tp:taxon-name></italic><bold>81</bold><italic><tp:taxon-name><tp:taxon-name-part taxon-name-part-type="genus" reg="Nematinus">Nematinus</tp:taxon-name-part> <tp:taxon-name-part taxon-name-part-type="species" reg="steini">steini</tp:taxon-name-part></tp:taxon-name></italic><bold>82–83</bold><italic><tp:taxon-name><tp:taxon-name-part taxon-name-part-type="genus" reg="Anoplonyx">Anoplonyx</tp:taxon-name-part> <tp:taxon-name-part taxon-name-part-type="species" reg="albitarsis">albitarsis</tp:taxon-name-part></tp:taxon-name></italic><bold>84</bold><italic><tp:taxon-name><tp:taxon-name-part taxon-name-part-type="genus" reg="Hoplocampa">Hoplocampa</tp:taxon-name-part> <tp:taxon-name-part taxon-name-part-type="species" reg="crataegi">crataegi</tp:taxon-name-part></tp:taxon-name></italic><bold>85</bold><italic><tp:taxon-name><tp:taxon-name-part taxon-name-part-type="genus" reg="Stauronematus">Stauronematus</tp:taxon-name-part> <tp:taxon-name-part taxon-name-part-type="species" reg="platycerus">platycerus</tp:taxon-name-part></tp:taxon-name></italic><bold>86</bold><italic><tp:taxon-name><tp:taxon-name-part taxon-name-part-type="genus" reg="Pristiphora">Pristiphora</tp:taxon-name-part> <tp:taxon-name-part taxon-name-part-type="species" reg="malaisei">malaisei</tp:taxon-name-part></tp:taxon-name></italic> from <italic><tp:taxon-name><tp:taxon-name-part taxon-name-part-type="genus" reg="Potentilla">Potentilla</tp:taxon-name-part> <tp:taxon-name-part taxon-name-part-type="species" reg="fruticosa">fruticosa</tp:taxon-name-part></tp:taxon-name></italic><bold>87</bold><italic><tp:taxon-name><tp:taxon-name-part taxon-name-part-type="genus" reg="Hemichroa">Hemichroa</tp:taxon-name-part> <tp:taxon-name-part taxon-name-part-type="species" reg="crocea">crocea</tp:taxon-name-part></tp:taxon-name></italic>.</p></caption><graphic xmlns:xlink="http://www.w3.org/1999/xlink" xlink:href="zookeys-875-063-g008.jpg" position="float" orientation="portrait" xlink:type="simple" id="oo_340347.jpg"><uri content-type="original_file" xlink:type="simple">https://binary.pensoft.net/fig/340347</uri></graphic></fig></tp:treatment-sec><ref-list><ref id="B32"><mixed-citation xmlns:xlink="http://www.w3.org/1999/xlink" xlink:type="simple"><person-group><name name-style="western"><surname>Dalla Torre</surname><given-names>CG de</given-names></name></person-group> (<year>1894</year>) <source>Catalogus Hymenopterorum hucusque descriptorum systematicus et synonymicus. Vol. 1: <tp:taxon-name><tp:taxon-name-part taxon-name-part-type="family">Tenthredinidae</tp:taxon-name-part></tp:taxon-name> incl. <tp:taxon-name><tp:taxon-name-part taxon-name-part-type="family">Uroceridae</tp:taxon-name-part></tp:taxon-name> (<tp:taxon-name><tp:taxon-name-part taxon-name-part-type="genus">Phyllophaga</tp:taxon-name-part></tp:taxon-name> &amp; <tp:taxon-name><tp:taxon-name-part taxon-name-part-type="genus">Xylophaga</tp:taxon-name-part></tp:taxon-name>).</source><publisher-name>Sumptibus Guilelmi Engelmann</publisher-name>, <publisher-loc>Lipsiae</publisher-loc>, <size units="page">459 pp</size>. <ext-link xlink:type="simple" ext-link-type="doi" xlink:href="10.5962/bhl.title.10348">https://doi.org/10.5962/bhl.title.10348</ext-link></mixed-citation></ref><ref id="B89"><mixed-citation xmlns:xlink="http://www.w3.org/1999/xlink" xlink:type="simple"><person-group><name name-style="western"><surname>Lindqvist</surname><given-names>E</given-names></name></person-group> (<year>1954</year>) <article-title>Eine Revision der von Thomson beschriebenen Nematinen (Hym. <tp:taxon-name><tp:taxon-name-part taxon-name-part-type="family">Tenthredinidae</tp:taxon-name-part></tp:taxon-name>).</article-title><source>Opuscula Entomologica</source><volume>19</volume>: <fpage>150</fpage>–<lpage>164</lpage>.</mixed-citation></ref><ref id="B70"><mixed-citation xmlns:xlink="http://www.w3.org/1999/xlink" xlink:type="simple"><person-group><name name-style="western"><surname>Konow</surname><given-names>FW</given-names></name></person-group> (<year>1897</year>) <article-title>Weiterer Beitrag zur Synonymie der Tenthrediniden.</article-title><source>Wiener entomologische Zeitung</source><volume>16</volume>: <fpage>257</fpage>–<lpage>277</lpage>.</mixed-citation></ref><ref id="B142"><mixed-citation xmlns:xlink="http://www.w3.org/1999/xlink" xlink:type="simple"><person-group><name name-style="western"><surname>Ross</surname><given-names>HH</given-names></name></person-group> (<year>1937</year>) <article-title>A generic classification of the Nearctic sawflies (<tp:taxon-name><tp:taxon-name-part taxon-name-part-type="order">Hymenoptera</tp:taxon-name-part></tp:taxon-name>, <tp:taxon-name><tp:taxon-name-part taxon-name-part-type="suborder">Symphyta</tp:taxon-name-part></tp:taxon-name>).</article-title><source>Illinois Biological Monographs</source><volume>15</volume>(<issue>2</issue>): <fpage>1</fpage>–<lpage>173</lpage>. <ext-link xlink:type="simple" ext-link-type="doi" xlink:href="10.5962/bhl.title.50339">https://doi.org/10.5962/bhl.title.50339</ext-link></mixed-citation></ref><ref id="B72"><mixed-citation xmlns:xlink="http://www.w3.org/1999/xlink" xlink:type="simple"><person-group><name name-style="western"><surname>Konow</surname><given-names>FW</given-names></name></person-group> (<year>1905</year>) <article-title><tp:taxon-name><tp:taxon-name-part taxon-name-part-type="order">Hymenoptera</tp:taxon-name-part></tp:taxon-name>. Fam. <tp:taxon-name><tp:taxon-name-part taxon-name-part-type="family">Tenthredinidae</tp:taxon-name-part></tp:taxon-name>.</article-title><source>Genera Insectorum</source><volume>29</volume>: <fpage>1</fpage>–<lpage>176</lpage>.</mixed-citation></ref><ref id="B150"><mixed-citation xmlns:xlink="http://www.w3.org/1999/xlink" xlink:type="simple"><person-group><name name-style="western"><surname>Smith</surname><given-names>DR</given-names></name></person-group> (<year>1975</year>) <article-title>The sawfly genus <italic><tp:taxon-name><tp:taxon-name-part taxon-name-part-type="genus">Hemichroa</tp:taxon-name-part></tp:taxon-name></italic> Stephens: a review of species (<tp:taxon-name><tp:taxon-name-part taxon-name-part-type="order">Hymenoptera</tp:taxon-name-part></tp:taxon-name>: <tp:taxon-name><tp:taxon-name-part taxon-name-part-type="family">Tenthredinidae</tp:taxon-name-part></tp:taxon-name>).</article-title><source>Entomologica scandinavica</source><volume>6</volume>: <fpage>297</fpage>–<lpage>302</lpage>. <ext-link xlink:type="simple" ext-link-type="doi" xlink:href="10.1163/187631275X00145">https://doi.org/10.1163/187631275X00145</ext-link></mixed-citation></ref><ref id="B138"><mixed-citation xmlns:xlink="http://www.w3.org/1999/xlink" xlink:type="simple"><person-group><name name-style="western"><surname>Rohwer</surname><given-names>SA</given-names></name></person-group> (<year>1918</year>) <article-title>Notes on, and descriptions of sawflies belonging to the tenthredinid tribe <tp:taxon-name><tp:taxon-name-part taxon-name-part-type="tribe">Hemichroini</tp:taxon-name-part></tp:taxon-name> (Hym.).</article-title><source>Proceedings of the Entomological Society of Washington</source><volume>20</volume>: <fpage>161</fpage>–<lpage>173</lpage>.</mixed-citation></ref><ref id="B140"><mixed-citation xmlns:xlink="http://www.w3.org/1999/xlink" xlink:type="simple"><person-group><name name-style="western"><surname>Rohwer</surname><given-names>SA</given-names></name><name name-style="western"><surname>Middleton</surname><given-names>W</given-names></name></person-group> (<year>1932</year>) <article-title>Descriptions of five Nearctic Sawflies of the tribe <tp:taxon-name><tp:taxon-name-part taxon-name-part-type="tribe">Hemichroini</tp:taxon-name-part></tp:taxon-name>.</article-title><source>Proceedings of the entomological Society of Washington</source><volume>34</volume>(<issue>6</issue>): <fpage>93</fpage>–<lpage>98</lpage>.</mixed-citation></ref><ref id="B9"><mixed-citation xmlns:xlink="http://www.w3.org/1999/xlink" xlink:type="simple"><person-group><name name-style="western"><surname>Benson</surname><given-names>RB</given-names></name></person-group> (<year>1958</year>) <tp:taxon-name><tp:taxon-name-part taxon-name-part-type="order">Hymenoptera</tp:taxon-name-part></tp:taxon-name>, <tp:taxon-name><tp:taxon-name-part taxon-name-part-type="suborder">Symphyta</tp:taxon-name-part></tp:taxon-name>. Handbooks for the Identification of British Insects 6(2c): 139–258.</mixed-citation></ref><ref id="B134"><mixed-citation xmlns:xlink="http://www.w3.org/1999/xlink" xlink:type="simple"><person-group><name name-style="western"><surname>Pschorn-Walcher</surname><given-names>H</given-names></name><name name-style="western"><surname>Altenhofer</surname><given-names>E</given-names></name></person-group> (<year>2000</year>) <article-title>Langjährige Larvenaufsammlungen und Zuchten von Pflanzenwespen (<tp:taxon-name><tp:taxon-name-part taxon-name-part-type="order">Hymenoptera</tp:taxon-name-part></tp:taxon-name>, <tp:taxon-name><tp:taxon-name-part taxon-name-part-type="suborder">Symphyta</tp:taxon-name-part></tp:taxon-name>) in Mitteleuropa.</article-title><source>Linzer biologische Beiträge</source><volume>32</volume>(<issue>1</issue>): <fpage>273</fpage>–<lpage>327</lpage>.</mixed-citation></ref><ref id="B14"><mixed-citation xmlns:xlink="http://www.w3.org/1999/xlink" xlink:type="simple"><person-group><name name-style="western"><surname>Boevé</surname><given-names>J-L</given-names></name></person-group> (<year>2015</year>) <article-title>Multimodal defensive strategies in larvae of two <italic><tp:taxon-name><tp:taxon-name-part taxon-name-part-type="genus">Hemichroa</tp:taxon-name-part></tp:taxon-name></italic> sawfly species.</article-title><source>Journal of <tp:taxon-name><tp:taxon-name-part taxon-name-part-type="order">Hymenoptera</tp:taxon-name-part></tp:taxon-name> Research</source><volume>46</volume>: <fpage>25</fpage>–<lpage>33</lpage>. <ext-link xlink:type="simple" ext-link-type="doi" xlink:href="10.3897/JHR.46.7064">https://doi.org/10.3897/JHR.46.7064</ext-link></mixed-citation></ref><ref id="B56"><mixed-citation xmlns:xlink="http://www.w3.org/1999/xlink" xlink:type="simple"><person-group><name name-style="western"><surname>Hopping</surname><given-names>GR</given-names></name></person-group> (<year>1937</year>) <article-title>Sawfly biologies No. 2, <italic><tp:taxon-name><tp:taxon-name-part taxon-name-part-type="genus">Hemichroa</tp:taxon-name-part> <tp:taxon-name-part taxon-name-part-type="species">crocea</tp:taxon-name-part></tp:taxon-name></italic> Geoffroy.</article-title><source>The Canadian Entomologist</source><volume>69</volume>: <fpage>243</fpage>–<lpage>249</lpage>. <ext-link xlink:type="simple" ext-link-type="doi" xlink:href="10.4039/Ent69243-11">https://doi.org/10.4039/Ent69243-11</ext-link></mixed-citation></ref><ref id="B77"><mixed-citation xmlns:xlink="http://www.w3.org/1999/xlink" xlink:type="simple"><person-group><name name-style="western"><surname>Kriegl</surname><given-names>M</given-names></name></person-group> (<year>1964</year>) <article-title>Zur Biologie und Parasitierung der Blattwespe <italic><tp:taxon-name><tp:taxon-name-part taxon-name-part-type="genus">Hemichroa</tp:taxon-name-part> <tp:taxon-name-part taxon-name-part-type="species">crocea</tp:taxon-name-part></tp:taxon-name></italic> (Geoffr.) (Hymenopt., <tp:taxon-name><tp:taxon-name-part taxon-name-part-type="subfamily">Nematinae</tp:taxon-name-part></tp:taxon-name>), eines Schädlings der Grünerle in den Alpen.</article-title><source>Anzeiger für Schädlingskunde</source><volume>37</volume>(<issue>10</issue>): <fpage>153</fpage>–<lpage>156</lpage>. <ext-link xlink:type="simple" ext-link-type="doi" xlink:href="10.1007/BF01813049">https://doi.org/10.1007/BF01813049</ext-link></mixed-citation></ref><ref id="B156"><mixed-citation xmlns:xlink="http://www.w3.org/1999/xlink" xlink:type="simple"><person-group><name name-style="western"><surname>Taeger</surname><given-names>A</given-names></name><name name-style="western"><surname>Blank</surname><given-names>SM</given-names></name><name name-style="western"><surname>Liston</surname><given-names>AD</given-names></name></person-group> (<year>2006</year>) <article-title>European Sawflies (<tp:taxon-name><tp:taxon-name-part taxon-name-part-type="order">Hymenoptera</tp:taxon-name-part></tp:taxon-name>: <tp:taxon-name><tp:taxon-name-part taxon-name-part-type="suborder">Symphyta</tp:taxon-name-part></tp:taxon-name>) – A Species Checklist for the Countries.</article-title> In: <person-group><name name-style="western"><surname>Blank</surname><given-names>SM</given-names></name><name name-style="western"><surname>Schmidt</surname><given-names>S</given-names></name><name name-style="western"><surname>Taeger</surname><given-names>A</given-names></name></person-group> (<role>Eds</role>) <issue-title>Recent Sawfly Research: Synthesis and Prospects.</issue-title><source>Goecke &amp; Evers, Keltern</source>, <fpage>399</fpage>–<lpage>504</lpage>.</mixed-citation></ref><ref id="B154"><mixed-citation xmlns:xlink="http://www.w3.org/1999/xlink" xlink:type="simple"><person-group><name name-style="western"><surname>Sundukov</surname><given-names>YN</given-names></name></person-group> (<year>2017</year>) <article-title>Suborder <tp:taxon-name><tp:taxon-name-part taxon-name-part-type="suborder">Symphyta</tp:taxon-name-part></tp:taxon-name> - Sawflies and Wood Wasps.</article-title> In: <person-group><name name-style="western"><surname>Belokobylskij</surname><given-names>SA</given-names></name><name name-style="western"><surname>Lelej</surname><given-names>AS</given-names></name></person-group> (<role>Eds</role>) <issue-title>Annotated Catalogue of the Hymenoptera of Russia. Volume 1. Symphyta and Apocrita: Aculeata.</issue-title><source>Trudy Zoologiceskogo Instituta Rossijskoj Akademii Nauk, Supplement No</source><volume>6</volume>: <fpage>20</fpage>–<lpage>117</lpage>.</mixed-citation></ref><ref id="B141"><mixed-citation xmlns:xlink="http://www.w3.org/1999/xlink" xlink:type="simple"><person-group><name name-style="western"><surname>Ross</surname><given-names>HH</given-names></name></person-group> (<year>1932</year>) <article-title>Records of additional European sawflies in America and descriptions of new varieties of North American species.</article-title><source>The Canadian Entomologist</source><volume>64</volume>(<issue>11</issue>): <fpage>247</fpage>–<lpage>251</lpage>. <ext-link xlink:type="simple" ext-link-type="doi" xlink:href="10.4039/Ent64247-11">https://doi.org/10.4039/Ent64247-11</ext-link></mixed-citation></ref><ref id="B1"><mixed-citation xmlns:xlink="http://www.w3.org/1999/xlink" xlink:type="simple"><person-group><name name-style="western"><surname>Andersson</surname><given-names>H</given-names></name></person-group> (<year>1962</year>) <article-title>Bidrag till kännedomen om de skandinaviska växtsteklarnas utbredning (Hym. <tp:taxon-name><tp:taxon-name-part taxon-name-part-type="clade">Phytophaga</tp:taxon-name-part></tp:taxon-name>).</article-title><source>Opuscula Entomologica</source><volume>27</volume>(<issue>1–2</issue>): <fpage>28</fpage>–<lpage>34</lpage>. <ext-link xlink:type="simple" ext-link-type="doi" xlink:href="10.1111/j.0954-6820.1865.tb00032.x">https://doi.org/10.1111/j.0954-6820.1865.tb00032.x</ext-link></mixed-citation></ref><ref id="B161"><mixed-citation xmlns:xlink="http://www.w3.org/1999/xlink" xlink:type="simple"><person-group><name name-style="western"><surname>Thomson</surname><given-names>CG</given-names></name></person-group> (<year>1871</year>) <source><tp:taxon-name><tp:taxon-name-part taxon-name-part-type="order">Hymenoptera</tp:taxon-name-part></tp:taxon-name> Scandinaviae (<italic><tp:taxon-name><tp:taxon-name-part taxon-name-part-type="genus">Tenthredo</tp:taxon-name-part></tp:taxon-name></italic> et <italic><tp:taxon-name><tp:taxon-name-part taxon-name-part-type="genus">Sirex</tp:taxon-name-part></tp:taxon-name></italic> Lin.). H.</source><publisher-name>Olsson</publisher-name>, <publisher-loc>Lundae</publisher-loc>, <size units="page">342 pp</size>.</mixed-citation></ref></ref-list></tp:taxon-treatment>
