# Supplementary material for: The West Palaearctic genera of Nematinae (Hymenoptera, Tenthredinidae)
Source: Zookeys. 2019 Sep 16;875:63–127. doi: 10.3897/zookeys.875.35748 (PMC6760214; doi:10.3897/zookeys.875.35748)
Supplement: XML Treatment for Mesoneura opaca [file zookeys.875.35748-treatment3.xml]

<!DOCTYPE tp:taxon-treatment
  PUBLIC "-//TaxonX//DTD Taxonomic Treatment Publishing DTD v0 20100105//EN" "tax-treatment-NSO.dtd">
<tp:taxon-treatment xmlns:tp="http://www.plazi.org/taxpub"><tp:treatment-meta><kwd-group><label>Taxon classification</label><kwd><named-content xmlns:xlink="http://www.w3.org/1999/xlink" content-type="kingdom">Animalia</named-content></kwd><kwd><named-content xmlns:xlink="http://www.w3.org/1999/xlink" content-type="order">Hymenoptera</named-content></kwd><kwd><named-content xmlns:xlink="http://www.w3.org/1999/xlink" content-type="family">Tenthredinidae</named-content></kwd></kwd-group><mixed-citation publication-type="journal"><person-group><name><surname>Prous</surname><given-names>Marko</given-names></name><name><surname>Liston</surname><given-names>Andrew</given-names></name><name><surname>Kramp</surname><given-names>Katja</given-names></name><name><surname>Savina</surname><given-names>Henri</given-names></name><name><surname>Vårdal</surname><given-names>Hege</given-names></name><name><surname>Taeger</surname><given-names>Andreas</given-names></name></person-group><article-title>The West Palaearctic genera of <tp:taxon-name><tp:taxon-name-part taxon-name-part-type="subfamily">Nematinae</tp:taxon-name-part></tp:taxon-name> (<tp:taxon-name><tp:taxon-name-part taxon-name-part-type="order">Hymenoptera</tp:taxon-name-part></tp:taxon-name>, <tp:taxon-name><tp:taxon-name-part taxon-name-part-type="family">Tenthredinidae</tp:taxon-name-part></tp:taxon-name>)</article-title><source>Zookeys</source><day>16</day><month>9</month><year>2019</year><volume>875</volume><fpage>63</fpage><lpage>127</lpage><pub-id pub-id-type="doi">10.3897/zookeys.875.35748</pub-id></mixed-citation></tp:treatment-meta><tp:nomenclature><tp:taxon-name><object-id xmlns:xlink="http://www.w3.org/1999/xlink" content-type="arpha" xlink:type="simple">B7E2DA0E8B6E5739A425C75D840801BB</object-id>
              <tp:taxon-name-part taxon-name-part-type="genus" reg="Mesoneura">Mesoneura</tp:taxon-name-part>
              <tp:taxon-name-part taxon-name-part-type="species" reg="opaca">opaca</tp:taxon-name-part>
            </tp:taxon-name><tp:taxon-authority>(Fabricius, 1775)</tp:taxon-authority><tp:nomenclature-citation-list><tp:nomenclature-citation><tp:taxon-name>
                  <tp:taxon-name-part taxon-name-part-type="genus" reg="Tenthredo">Tenthredo</tp:taxon-name-part> <tp:taxon-name-part taxon-name-part-type="species" reg="opaca">opaca</tp:taxon-name-part></tp:taxon-name><comment>Fabricius, 1775: 323. Syntype(s) ♀, Suecia, lectotype ♀ here designated (<named-content xmlns:xlink="http://www.w3.org/1999/xlink" content-type="dwc:institutional_code" xlink:type="simple">ZMUC</named-content>-GISHym1061), in <named-content xmlns:xlink="http://www.w3.org/1999/xlink" content-type="dwc:institutional_code" xlink:type="simple">ZMUC</named-content>. Type locality: Sweden. Remarks. Lectotype labeled “<tp:taxon-name><tp:taxon-name-part taxon-name-part-type="genus" reg="Tenthredo"/><tp:taxon-name-part taxon-name-part-type="species" reg="opaca">opaca</tp:taxon-name-part></tp:taxon-name>”, “<named-content xmlns:xlink="http://www.w3.org/1999/xlink" content-type="dwc:institutional_code" xlink:type="simple">ZMUC</named-content>-GISHym1061”. Right antennal flagellomeres 6–7 and fore tarsomere 5 missing. In the lectotype the distal section of the posterior anal vein (2A) is absent on the hind wing and thus the anal cell (A) widely open distally. Otherwise it corresponds with the current concept of <tp:taxon-name><tp:taxon-name-part taxon-name-part-type="genus" reg="Mesoneura">Mesoneura</tp:taxon-name-part> <tp:taxon-name-part taxon-name-part-type="species" reg="opaca">opaca</tp:taxon-name-part></tp:taxon-name>, which is quite variable in coloration. This specimen has the median mesoscutal lobes red on both the medial and the lateral edges, and the mesoscutellum black.</comment></tp:nomenclature-citation><tp:nomenclature-citation><tp:taxon-name>
                  <tp:taxon-name-part taxon-name-part-type="genus" reg="Tenthredo">Tenthredo</tp:taxon-name-part> (<tp:taxon-name-part taxon-name-part-type="subgenus" reg="Allantus">Allantus</tp:taxon-name-part>) <tp:taxon-name-part taxon-name-part-type="species" reg="verna">verna</tp:taxon-name-part></tp:taxon-name><comment>Klug, 1816: 55–56. Syntypes ♀, Berlin, in <abbrev xmlns:xlink="http://www.w3.org/1999/xlink" content-type="institution" xlink:title="Naturkundemuseum, Berlin, Germany" id="ABBRID0EU3EK" xlink:type="simple">ZMHB</abbrev>. Type locality: Berlin (Germany). Synonymy with <tp:taxon-name><tp:taxon-name-part taxon-name-part-type="genus" reg="Tenthredo">Tenthredo</tp:taxon-name-part> <tp:taxon-name-part taxon-name-part-type="species" reg="opaca">opaca</tp:taxon-name-part></tp:taxon-name> Fabricius, 1775 by <xref ref-type="bibr" rid="B66">Klug (1819</xref>: 81). Remarks.In <abbrev xmlns:xlink="http://www.w3.org/1999/xlink" content-type="institution" xlink:title="Naturkundemuseum, Berlin, Germany" id="ABBRID0EH4EK" xlink:type="simple">ZMHB</abbrev> are 7 ♀ with the collection catalog number 13747 (GBIF-GISHym2504 to 2510). This number means: [identification:] <tp:taxon-name><tp:taxon-name-part taxon-name-part-type="genus" reg="Tenthredo">Tenthredo</tp:taxon-name-part> <tp:taxon-name-part taxon-name-part-type="species" reg="opaca">opaca</tp:taxon-name-part></tp:taxon-name> Fabr.; [specimens:] 8.; [locality, collector:] German. Kl.; Dania - Drewsen. Therefore, these specimens were collected in Germany or Denmark, and their unequivocal identification as syntypes (from Germany) is impossible. Images of GBIF-GISHym2504: <ext-link xmlns:xlink="http://www.w3.org/1999/xlink" xlink:type="simple" ext-link-type="doi" xlink:href="10.6084/m9.figshare.4774588">https://doi.org/10.6084/m9.figshare.4774588</ext-link>).</comment></tp:nomenclature-citation><tp:nomenclature-citation><tp:taxon-name>
                  <tp:taxon-name-part taxon-name-part-type="genus" reg="Tenthredo">Tenthredo</tp:taxon-name-part> <tp:taxon-name-part taxon-name-part-type="species" reg="punctigera">punctigera</tp:taxon-name-part></tp:taxon-name><comment>Serville, 1823: 103. Lectotype ♀, designated by <xref ref-type="bibr" rid="B82">Lacourt (2000</xref>: 103) not examined, in <named-content xmlns:xlink="http://www.w3.org/1999/xlink" content-type="dwc:institutional_code" xlink:type="simple">MNHN</named-content>. Type locality: Paris (France). Synonymy (for <tp:taxon-name><tp:taxon-name-part taxon-name-part-type="genus" reg="Tenthredo">Tenthredo</tp:taxon-name-part> <tp:taxon-name-part taxon-name-part-type="species" reg="punctigera">punctigera</tp:taxon-name-part></tp:taxon-name> Lepeletier, 1823) with <tp:taxon-name><tp:taxon-name-part taxon-name-part-type="genus" reg="Dineura">Dineura</tp:taxon-name-part> <tp:taxon-name-part taxon-name-part-type="species" reg="opaca">opaca</tp:taxon-name-part></tp:taxon-name> (Fabricius, 1775) by <xref ref-type="bibr" rid="B45">Hartig (1837</xref>: 229).</comment></tp:nomenclature-citation><tp:nomenclature-citation><tp:taxon-name>
                  <tp:taxon-name-part taxon-name-part-type="genus" reg="Tenthredo">Tenthredo</tp:taxon-name-part> <tp:taxon-name-part taxon-name-part-type="species" reg="punctigera">punctigera</tp:taxon-name-part></tp:taxon-name><comment>Lepeletier, 1823: 110. Lectotype ♀, designated by <xref ref-type="bibr" rid="B82">Lacourt (2000</xref>: 103) not examined, in <named-content xmlns:xlink="http://www.w3.org/1999/xlink" content-type="dwc:institutional_code" xlink:type="simple">MNHN</named-content>. Type locality: Paris (France). Synonymy with <tp:taxon-name><tp:taxon-name-part taxon-name-part-type="genus" reg="Dineura">Dineura</tp:taxon-name-part> <tp:taxon-name-part taxon-name-part-type="species" reg="opaca">opaca</tp:taxon-name-part></tp:taxon-name> (Fabricius, 1775) by <xref ref-type="bibr" rid="B45">Hartig (1837</xref>: 229). Primary homonym of <tp:taxon-name><tp:taxon-name-part taxon-name-part-type="genus" reg="Tenthredo">Tenthredo</tp:taxon-name-part> <tp:taxon-name-part taxon-name-part-type="species" reg="punctigera">punctigera</tp:taxon-name-part></tp:taxon-name> Serville, 1823.</comment></tp:nomenclature-citation><tp:nomenclature-citation><tp:taxon-name>
                  <tp:taxon-name-part taxon-name-part-type="genus" reg="Selandria">Selandria</tp:taxon-name-part> <tp:taxon-name-part taxon-name-part-type="species" reg="biloba">biloba</tp:taxon-name-part></tp:taxon-name><comment>Stephens, 1835: 54. Syntype(s) ♀, not examined, in <named-content xmlns:xlink="http://www.w3.org/1999/xlink" content-type="dwc:institutional_code" xlink:type="simple">BMNH</named-content>. Type locality: London (United Kingdom). Synonymy by <xref ref-type="bibr" rid="B64">Kirby (1882</xref>: 157).</comment></tp:nomenclature-citation><tp:nomenclature-citation><tp:taxon-name>
                  <tp:taxon-name-part taxon-name-part-type="genus" reg="Dineura">Dineura</tp:taxon-name-part> (<tp:taxon-name-part taxon-name-part-type="subgenus" reg="Mesoneura">Mesoneura</tp:taxon-name-part>) <tp:taxon-name-part taxon-name-part-type="species" reg="pallipes">pallipes</tp:taxon-name-part></tp:taxon-name><comment>Hartig, 1837: 229. Syntype(s) ♀, most likely lost. Type locality: Harz (Germany). Synonymy by <xref ref-type="bibr" rid="B21">Cameron (1875</xref>: 252). Remarks. There are three females under <tp:taxon-name><tp:taxon-name-part taxon-name-part-type="genus" reg="Dineura">Dineura</tp:taxon-name-part> <tp:taxon-name-part taxon-name-part-type="species" reg="pallipes">pallipes</tp:taxon-name-part></tp:taxon-name> Hartig in the collection of Saxesen, one labelled “Hartig!”. However, these specimens do not fit Hartig’s description.</comment></tp:nomenclature-citation><tp:nomenclature-citation><tp:taxon-name>
                  <tp:taxon-name-part taxon-name-part-type="genus" reg="Dineura">Dineura</tp:taxon-name-part> <tp:taxon-name-part taxon-name-part-type="species" reg="dorsalis">dorsalis</tp:taxon-name-part></tp:taxon-name><comment>Förster, 1844: 263. Holotype ♀, most likely lost. Type locality: Aachen (Germany). Synonymy by <xref ref-type="bibr" rid="B21">Cameron (1875</xref>: 252).</comment></tp:nomenclature-citation><tp:nomenclature-citation><tp:taxon-name>
                  <tp:taxon-name-part taxon-name-part-type="genus" reg="Mesoneura">Mesoneura</tp:taxon-name-part> <tp:taxon-name-part taxon-name-part-type="species" reg="opaca">opaca</tp:taxon-name-part> <tp:taxon-name-part taxon-name-part-type="infraspecific-rank">var.</tp:taxon-name-part> <tp:taxon-name-part taxon-name-part-type="variety" reg="nigerrima">nigerrima</tp:taxon-name-part></tp:taxon-name><comment>Enslin, 1914: 271. Syntype(s) ♀, no data, lectotype ♀ here designated (GBIF-GISHym3158, images: <ext-link xmlns:xlink="http://www.w3.org/1999/xlink" xlink:type="simple" ext-link-type="doi" xlink:href="10.6084/m9.figshare.4775329">https://doi.org/10.6084/m9.figshare.4775329</ext-link>), in <named-content xmlns:xlink="http://www.w3.org/1999/xlink" content-type="dwc:institutional_code" xlink:type="simple">ZSM</named-content>. Type locality: Südtirol (Italy).</comment></tp:nomenclature-citation><tp:nomenclature-citation><tp:taxon-name>
                  <tp:taxon-name-part taxon-name-part-type="genus" reg="Mesoneura">Mesoneura</tp:taxon-name-part> <tp:taxon-name-part taxon-name-part-type="species" reg="opaca">opaca</tp:taxon-name-part> <tp:taxon-name-part taxon-name-part-type="infraspecific-rank">var.</tp:taxon-name-part> <tp:taxon-name-part taxon-name-part-type="variety" reg="lucida">lucida</tp:taxon-name-part></tp:taxon-name><comment>Enslin, 1914: 271. Syntype(s) ♀, no data, most likely lost. Type locality: Europe.</comment></tp:nomenclature-citation><tp:nomenclature-citation><tp:taxon-name>
                  <tp:taxon-name-part taxon-name-part-type="genus" reg="Mesoneura">Mesoneura</tp:taxon-name-part> <tp:taxon-name-part taxon-name-part-type="species" reg="opaca">opaca</tp:taxon-name-part> <tp:taxon-name-part taxon-name-part-type="infraspecific-rank">var.</tp:taxon-name-part> <tp:taxon-name-part taxon-name-part-type="variety" reg="obscuriventris">obscuriventris</tp:taxon-name-part></tp:taxon-name><comment>Enslin, 1914: 271. Syntype(s) ♀, no data, lectotype ♀ here designated (GBIF-GISHym3160, images: <ext-link xmlns:xlink="http://www.w3.org/1999/xlink" xlink:type="simple" ext-link-type="doi" xlink:href="10.6084/m9.figshare.4775341">https://doi.org/10.6084/m9.figshare.4775341</ext-link>), in <named-content xmlns:xlink="http://www.w3.org/1999/xlink" content-type="dwc:institutional_code" xlink:type="simple">ZSM</named-content>. Type locality: Erlangen (Germany).</comment></tp:nomenclature-citation></tp:nomenclature-citation-list></tp:nomenclature><tp:treatment-sec sec-type="description" id="SECID0E2FFK"><title>Description.</title><p>Body length: female 5.5–9.0 mm, male 6.5–8.0 mm. Female (Fig. <xref ref-type="fig" rid="F13">113</xref>): head including antenna black, except for white clypeus and labrum, and sometimes brown flecks on interantennal area / just dorsal of toruli / lower outer orbits. Thorax black. In darkest specimens only pronotum and tegula pale. Palest specimens with yellow-brown whole median mesoscutal lobe, parts of lateral lobes, mesoscutellum and appendage, upper mesepisternum, and parts of metanotum. Fore wing pterostigma completely pale, to pale in middle with darkened edges. Legs pale, with coxae, femora and apical tarsomeres more or less darkened. Abdomen from completely black, to completely pale on underside with lateral parts of terga more or less pale, and pale tergum 10 and cerci. Lancet: Fig. <xref ref-type="fig" rid="F13">115</xref>. Male (only four examined): Black; only ventral parts of clypeus pale, labrum pale to nearly completely dark. Thorax at most with pale edges of pronotum, and more or less tegulae. Leg colour similar to female, but darkest males with apex of metatibia darkened, and palest with tarsi completely pale. Abdomen black except for brownish narrow distal margin of sternum 9 and more or less harpes, and sometimes around the depressed parts of terga 5–8. Penis valve: <xref ref-type="bibr" rid="B100">Liston (2012</xref>: fig. 4) [not distinguishable from that of <italic><tp:taxon-name><tp:taxon-name-part taxon-name-part-type="genus" reg="Mesoneura"/><tp:taxon-name-part taxon-name-part-type="species" reg="lanigera">lanigera</tp:taxon-name-part></tp:taxon-name></italic>].</p></tp:treatment-sec><tp:treatment-sec sec-type="Similar species" id="SECID0EXGFK"><title>Similar species.</title><p>In the West Palaearctic, only <italic><tp:taxon-name><tp:taxon-name-part taxon-name-part-type="genus" reg="Mesoneura">Mesoneura</tp:taxon-name-part> <tp:taxon-name-part taxon-name-part-type="species" reg="lanigera">lanigera</tp:taxon-name-part></tp:taxon-name></italic> Benson, 1954 (south-east Europe, Transcaucasus and Cyprus) could be mistaken for <italic><tp:taxon-name><tp:taxon-name-part taxon-name-part-type="genus" reg="Mesoneura"/><tp:taxon-name-part taxon-name-part-type="species" reg="opaca">opaca</tp:taxon-name-part></tp:taxon-name></italic>: see key.</p></tp:treatment-sec><tp:treatment-sec sec-type="Life history" id="SECID0ESHFK"><title>Life history.</title><p>Host plants: <italic><tp:taxon-name><tp:taxon-name-part taxon-name-part-type="genus" reg="Quercus">Quercus</tp:taxon-name-part></tp:taxon-name></italic> species, including <italic>robur</italic> (<xref ref-type="bibr" rid="B134">Pschorn-Walcher and Altenhofer 2000</xref>), <italic><tp:taxon-name><tp:taxon-name-part taxon-name-part-type="genus" reg="Betula"/><tp:taxon-name-part taxon-name-part-type="species" reg="pubescens">pubescens</tp:taxon-name-part></tp:taxon-name></italic>, and <italic>rubra</italic> (<xref ref-type="bibr" rid="B99">Liston 2011</xref>). Univoltine species. Oviposition in the leaf midrib or side-veins; maximum two eggs per leaf. Larva (Fig. <xref ref-type="fig" rid="F7">69</xref>) solitary. Normally entirely parthenogenetic in most of central and northern Europe, where males have so far only been found in the Netherlands (Ad Mol, pers. comm.), but males are apparently more frequent in Greece (<xref ref-type="bibr" rid="B100">Liston 2012</xref>, <xref ref-type="bibr" rid="B102">Liston et al. 2015</xref>).</p></tp:treatment-sec><tp:treatment-sec sec-type="distribution" id="SECID0EBJFK"><title>Distribution.</title><p>Widespread in central and southern Europe, from the British Isles, north to Finland (<xref ref-type="bibr" rid="B156">Taeger et al. 2006</xref>) and southern Norway (<xref ref-type="bibr" rid="B63">Kiaer 1892</xref>); Caucasus (<xref ref-type="bibr" rid="B154">Sundukov 2017</xref>); North Africa (Morocco, Middle Atlas: see below).</p></tp:treatment-sec><tp:treatment-sec sec-type="Occurrence in Sweden" id="SECID0ETJFK"><title>Occurrence in Sweden.</title><p>Based on published records: Skåne, Småland (<xref ref-type="bibr" rid="B161">Thomson 1871</xref>). Material was examined from Skåne, Halland, Småland, Uppland.</p></tp:treatment-sec><tp:treatment-sec sec-type="material" id="SECID0E4JFK"><title>Specimens examined.</title><p>Bulgaria: 10♀ (<named-content xmlns:xlink="http://www.w3.org/1999/xlink" content-type="dwc:institutional_code" xlink:type="simple">SDEI</named-content>). Germany: 72♀ (<named-content xmlns:xlink="http://www.w3.org/1999/xlink" content-type="dwc:institutional_code" xlink:type="simple">SDEI</named-content>, <abbrev xmlns:xlink="http://www.w3.org/1999/xlink" content-type="institution" xlink:title="Naturkundemuseum, Berlin, Germany" id="ABBRID0ETKFK" xlink:type="simple">ZMHB</abbrev>, <named-content xmlns:xlink="http://www.w3.org/1999/xlink" content-type="dwc:institutional_code" xlink:type="simple">ZSM</named-content>). Greece: 4♀ (including DEI-GISHym17935 and 17936), 4♂ (including DEI-GISHym17937) (<named-content xmlns:xlink="http://www.w3.org/1999/xlink" content-type="dwc:institutional_code" xlink:type="simple">SDEI</named-content>). Morocco: Meknes-Tafilalet Region: 1♀, Khénifra 16 km E, 1500 m, <named-content xmlns:xlink="http://www.w3.org/1999/xlink" content-type="dwc:verbatimCoordinates" xlink:type="simple"><named-content content-type="geo-json" specific-use="{&#34;type&#34;:&#34;Point&#34;,&#34;coordinates&#34;:[-5.499000,32.932000]}" id="NCID0ELLFK" xlink:type="simple">32.93200N, 5.49900W</named-content></named-content>, 18.04.2015, leg. Liston &amp; Prous (<named-content xmlns:xlink="http://www.w3.org/1999/xlink" content-type="dwc:institutional_code" xlink:type="simple">SDEI</named-content>). 3♀, Ifrane 7 km NW, 1590 m, <named-content xmlns:xlink="http://www.w3.org/1999/xlink" content-type="dwc:verbatimCoordinates" xlink:type="simple"><named-content content-type="geo-json" specific-use="{&#34;type&#34;:&#34;Point&#34;,&#34;coordinates&#34;:[-5.175000,33.552000]}" id="NCID0E1LFK" xlink:type="simple">33.55200N, 5.17500W</named-content></named-content>, 20.04.2015, leg. Liston &amp; Prous (<named-content xmlns:xlink="http://www.w3.org/1999/xlink" content-type="dwc:institutional_code" xlink:type="simple">SDEI</named-content>). Sweden: Skåne: 1♀, Skäralid, 25.05.1965, leg. H. Andersson (<named-content xmlns:xlink="http://www.w3.org/1999/xlink" content-type="dwc:institutional_code" xlink:type="simple">MZLU</named-content>). Halland: 1♀, Kungsbacka kommun, Särö Västerskog, <named-content xmlns:xlink="http://www.w3.org/1999/xlink" content-type="dwc:verbatimCoordinates" xlink:type="simple"><named-content content-type="geo-json" specific-use="{&#34;type&#34;:&#34;Point&#34;,&#34;coordinates&#34;:[11.925720,57.505210]}" id="NCID0ERMFK" xlink:type="simple">57.50521N, 11.92572E</named-content></named-content>, 28.04.–14.05.2004, leg. <abbrev xmlns:xlink="http://www.w3.org/1999/xlink" xlink:title="Swedish Malaise Trap Project" id="ABBRID0EVMFK" xlink:type="simple">SMTP</abbrev> (<named-content xmlns:xlink="http://www.w3.org/1999/xlink" content-type="dwc:institutional_code" xlink:type="simple">NHRS</named-content>). Småland: 2♀ (<named-content xmlns:xlink="http://www.w3.org/1999/xlink" content-type="dwc:institutional_code" xlink:type="simple">NHRS</named-content>-HEVA000006560 &amp; 6562), no exact locality or date, leg. Boheman (<named-content xmlns:xlink="http://www.w3.org/1999/xlink" content-type="dwc:institutional_code" xlink:type="simple">NHRS</named-content>). Uppland: 1♀ (<named-content xmlns:xlink="http://www.w3.org/1999/xlink" content-type="dwc:institutional_code" xlink:type="simple">NHRS</named-content>-HEVA000003430), Djurgården, 11.05.1937, leg. R. Malaise (<named-content xmlns:xlink="http://www.w3.org/1999/xlink" content-type="dwc:institutional_code" xlink:type="simple">NHRS</named-content>). 1♀, Uppsala kommun, Ekdalens naturreservat, southern hillside, <named-content xmlns:xlink="http://www.w3.org/1999/xlink" content-type="dwc:verbatimCoordinates" xlink:type="simple"><named-content content-type="geo-json" specific-use="{&#34;type&#34;:&#34;Point&#34;,&#34;coordinates&#34;:[18.354950,59.971530]}" id="NCID0EEOFK" xlink:type="simple">59.97153N, 18.35495E</named-content></named-content>, 03.–17.05.2004, <abbrev xmlns:xlink="http://www.w3.org/1999/xlink" xlink:title="Swedish Malaise Trap Project" id="ABBRID0EIOFK" xlink:type="simple">SMTP</abbrev> (<named-content xmlns:xlink="http://www.w3.org/1999/xlink" content-type="dwc:institutional_code" xlink:type="simple">NHRS</named-content>). 1♀ (<named-content xmlns:xlink="http://www.w3.org/1999/xlink" content-type="dwc:institutional_code" xlink:type="simple">NHRS</named-content>-HEVA000006561), Eknäs, Värmdö, 15.05.1920, leg. Unknown (<named-content xmlns:xlink="http://www.w3.org/1999/xlink" content-type="dwc:institutional_code" xlink:type="simple">NHRS</named-content>).</p></tp:treatment-sec><tp:treatment-sec><!--Section generated to contain objects referenced in tp:taxon-treatment.--><fig id="F13" position="float" orientation="portrait"><object-id xmlns:xlink="http://www.w3.org/1999/xlink" content-type="doi" xlink:type="simple">10.3897/zookeys.875.35748.figures113-118</object-id><object-id xmlns:xlink="http://www.w3.org/1999/xlink" content-type="arpha" xlink:type="simple">0C200C14BAC25CC7BE4A8F8F343DA99B</object-id><label>Figures 113–118.</label><caption><p><italic><tp:taxon-name><tp:taxon-name-part taxon-name-part-type="genus" reg="Mesoneura">Mesoneura</tp:taxon-name-part></tp:taxon-name></italic><bold>113</bold><italic><tp:taxon-name><tp:taxon-name-part taxon-name-part-type="genus" reg="Mesoneura"/><tp:taxon-name-part taxon-name-part-type="species" reg="opaca">opaca</tp:taxon-name-part></tp:taxon-name></italic> ♀ DEI-GISHym17936 <bold>114</bold><italic><tp:taxon-name><tp:taxon-name-part taxon-name-part-type="genus" reg="Mesoneura"/><tp:taxon-name-part taxon-name-part-type="species" reg="lanigera">lanigera</tp:taxon-name-part></tp:taxon-name></italic> ♀ DEI-GISHym17933 <bold>115</bold><italic><tp:taxon-name><tp:taxon-name-part taxon-name-part-type="genus" reg="Mesoneura"/><tp:taxon-name-part taxon-name-part-type="species" reg="opaca">opaca</tp:taxon-name-part></tp:taxon-name></italic> DEI-GISHym17935 lamnium of lancet <bold>116</bold><italic><tp:taxon-name><tp:taxon-name-part taxon-name-part-type="genus" reg="Mesoneura"/><tp:taxon-name-part taxon-name-part-type="species" reg="lanigera">lanigera</tp:taxon-name-part></tp:taxon-name></italic> DEI-GISHym17933 lamnium of lancet <bold>117</bold><italic><tp:taxon-name><tp:taxon-name-part taxon-name-part-type="genus" reg="Mesoneura"/><tp:taxon-name-part taxon-name-part-type="species" reg="opaca">opaca</tp:taxon-name-part></tp:taxon-name></italic> ♂ DEI-GISHym17937 abdomen apex <bold>118</bold><italic><tp:taxon-name><tp:taxon-name-part taxon-name-part-type="genus" reg="Mesoneura"/><tp:taxon-name-part taxon-name-part-type="species" reg="lanigera">lanigera</tp:taxon-name-part></tp:taxon-name></italic> ♂ DEI-GISHym17934 abdomen apex.</p></caption><graphic xmlns:xlink="http://www.w3.org/1999/xlink" xlink:href="zookeys-875-063-g013.jpg" position="float" orientation="portrait" xlink:type="simple" id="oo_340352.jpg"><uri content-type="original_file" xlink:type="simple">https://binary.pensoft.net/fig/340352</uri></graphic></fig><fig id="F7" position="float" orientation="portrait"><object-id xmlns:xlink="http://www.w3.org/1999/xlink" content-type="doi" xlink:type="simple">10.3897/zookeys.875.35748.figures69-76</object-id><object-id xmlns:xlink="http://www.w3.org/1999/xlink" content-type="arpha" xlink:type="simple">A8A321E1FE34527AB45D20902DC0F85E</object-id><label>Figures 69–76.</label><caption><p>Larvae of <tp:taxon-name><tp:taxon-name-part taxon-name-part-type="subfamily">Nematinae</tp:taxon-name-part></tp:taxon-name><bold>69</bold><italic><tp:taxon-name><tp:taxon-name-part taxon-name-part-type="genus" reg="Mesoneura">Mesoneura</tp:taxon-name-part> <tp:taxon-name-part taxon-name-part-type="species" reg="opaca">opaca</tp:taxon-name-part></tp:taxon-name></italic><bold>70–71</bold><italic><tp:taxon-name><tp:taxon-name-part taxon-name-part-type="genus" reg="Pseudodineura">Pseudodineura</tp:taxon-name-part> <tp:taxon-name-part taxon-name-part-type="species" reg="clematidis">clematidis</tp:taxon-name-part></tp:taxon-name></italic>; ventral, dorsal <bold>72–73</bold><italic><tp:taxon-name><tp:taxon-name-part taxon-name-part-type="genus" reg="Platycampus">Platycampus</tp:taxon-name-part> <tp:taxon-name-part taxon-name-part-type="species" reg="luridiventris">luridiventris</tp:taxon-name-part></tp:taxon-name></italic><bold>74</bold><italic><tp:taxon-name><tp:taxon-name-part taxon-name-part-type="genus" reg="Pristiphora">Pristiphora</tp:taxon-name-part> <tp:taxon-name-part taxon-name-part-type="species" reg="malaisei">malaisei</tp:taxon-name-part></tp:taxon-name></italic> from <italic><tp:taxon-name><tp:taxon-name-part taxon-name-part-type="genus" reg="Dryas">Dryas</tp:taxon-name-part> <tp:taxon-name-part taxon-name-part-type="species" reg="octopetala">octopetala</tp:taxon-name-part></tp:taxon-name></italic><bold>75</bold><italic><tp:taxon-name><tp:taxon-name-part taxon-name-part-type="genus" reg="Cladius">Cladius</tp:taxon-name-part> <tp:taxon-name-part taxon-name-part-type="species" reg="compressicornis">compressicornis</tp:taxon-name-part></tp:taxon-name></italic><bold>76</bold><italic><tp:taxon-name><tp:taxon-name-part taxon-name-part-type="genus" reg="Cladius">Cladius</tp:taxon-name-part> <tp:taxon-name-part taxon-name-part-type="species" reg="pectinicornis">pectinicornis</tp:taxon-name-part></tp:taxon-name></italic>.</p></caption><graphic xmlns:xlink="http://www.w3.org/1999/xlink" xlink:href="zookeys-875-063-g007.jpg" position="float" orientation="portrait" xlink:type="simple" id="oo_340346.jpg"><uri content-type="original_file" xlink:type="simple">https://binary.pensoft.net/fig/340346</uri></graphic></fig></tp:treatment-sec><ref-list><ref id="B66"><mixed-citation xmlns:xlink="http://www.w3.org/1999/xlink" xlink:type="simple"><person-group><name name-style="western"><surname>Klug</surname><given-names>F</given-names></name></person-group> (<year>1819</year>) Die Blattwespen (<italic><tp:taxon-name><tp:taxon-name-part taxon-name-part-type="genus">Tenthredo</tp:taxon-name-part></tp:taxon-name></italic> Linn.) der Fabricischen Sammlung. Zoologisches Magazin (herausgegeben von C. R. W. Wiedemann) 1(3)[1817–1819]: 64–91.</mixed-citation></ref><ref id="B82"><mixed-citation xmlns:xlink="http://www.w3.org/1999/xlink" xlink:type="simple"><person-group><name name-style="western"><surname>Lacourt</surname><given-names>J</given-names></name></person-group> (<year>2000</year>) <article-title>Liste des espèces de la famille des <tp:taxon-name><tp:taxon-name-part taxon-name-part-type="family">Tenthredinidae</tp:taxon-name-part></tp:taxon-name> décrites par J. G. Audinet-Serville, en Mai 1823 et par A. L. M. Le Peletier Comte de Saint-Fargeau, en Août 1823, avec désignation de lectotypes [<tp:taxon-name><tp:taxon-name-part taxon-name-part-type="order">Hymenoptera</tp:taxon-name-part></tp:taxon-name>, <tp:taxon-name><tp:taxon-name-part taxon-name-part-type="suborder">Symphyta</tp:taxon-name-part></tp:taxon-name>].</article-title><source>Revue française d’Entomologie (NS)</source><volume>22</volume>(<issue>2–3</issue>): <fpage>77</fpage>–<lpage>108</lpage>.</mixed-citation></ref><ref id="B45"><mixed-citation xmlns:xlink="http://www.w3.org/1999/xlink" xlink:type="simple"><person-group><name name-style="western"><surname>Hartig</surname><given-names>T</given-names></name></person-group> (<year>1837</year>) <source>Die Aderflügler Deutschlands mit besonderer Berücksichtigung ihres Larvenzustandes und ihres Wirkens in Wäldern und Gärten für Entomologen, Wald- und Gartenbesitzer. Die Familien der Blattwespen und Holzwespen nebst einer allgemeinen Einleitung zur Naturgeschichte der Hymenopteren. 1.</source><publisher-name>Haude und Spener</publisher-name>, <publisher-loc>Berlin</publisher-loc>, <size units="page">416 pp</size>. [pls I–VIII]</mixed-citation></ref><ref id="B64"><mixed-citation xmlns:xlink="http://www.w3.org/1999/xlink" xlink:type="simple"><person-group><name name-style="western"><surname>Kirby</surname><given-names>WF</given-names></name></person-group> (<year>1882</year>) <source>List of <tp:taxon-name><tp:taxon-name-part taxon-name-part-type="order">Hymenoptera</tp:taxon-name-part></tp:taxon-name> with Descriptions and Figures of the Typical Specimens in the British Museum. 1. <tp:taxon-name><tp:taxon-name-part taxon-name-part-type="family">Tenthredinidae</tp:taxon-name-part></tp:taxon-name> and <tp:taxon-name><tp:taxon-name-part taxon-name-part-type="family">Siricidae</tp:taxon-name-part></tp:taxon-name>.</source><publisher-name>By order of the Trustees</publisher-name>, <publisher-loc>London</publisher-loc>, <size units="page">450 pp</size>. <ext-link xlink:type="simple" ext-link-type="doi" xlink:href="10.5962/bhl.title.22594">https://doi.org/10.5962/bhl.title.22594</ext-link></mixed-citation></ref><ref id="B21"><mixed-citation xmlns:xlink="http://www.w3.org/1999/xlink" xlink:type="simple"><person-group><name name-style="western"><surname>Cameron</surname><given-names>P</given-names></name></person-group> (<year>1875</year>) <article-title>Notes on British <tp:taxon-name><tp:taxon-name-part taxon-name-part-type="family">Tenthredinidae</tp:taxon-name-part></tp:taxon-name>, with descriptions of two new species.</article-title><source>The Entomologist’s Monthly Magazine</source><volume>11</volume>(<issue>131</issue>): <fpage>250</fpage>–<lpage>255</lpage>.</mixed-citation></ref><ref id="B100"><mixed-citation xmlns:xlink="http://www.w3.org/1999/xlink" xlink:type="simple"><person-group><name name-style="western"><surname>Liston</surname><given-names>AD</given-names></name></person-group> (<year>2012</year>) <article-title>On West Palaearctic <italic><tp:taxon-name><tp:taxon-name-part taxon-name-part-type="genus">Mesoneura</tp:taxon-name-part></tp:taxon-name></italic> species (<tp:taxon-name><tp:taxon-name-part taxon-name-part-type="order">Hymenoptera</tp:taxon-name-part></tp:taxon-name>: <tp:taxon-name><tp:taxon-name-part taxon-name-part-type="family">Tenthredinidae</tp:taxon-name-part></tp:taxon-name>).</article-title><source>The Entomologist’s Monthly Magazine</source><volume>148</volume>(<issue>3</issue>): <fpage>187</fpage>–<lpage>194</lpage>.</mixed-citation></ref><ref id="B134"><mixed-citation xmlns:xlink="http://www.w3.org/1999/xlink" xlink:type="simple"><person-group><name name-style="western"><surname>Pschorn-Walcher</surname><given-names>H</given-names></name><name name-style="western"><surname>Altenhofer</surname><given-names>E</given-names></name></person-group> (<year>2000</year>) <article-title>Langjährige Larvenaufsammlungen und Zuchten von Pflanzenwespen (<tp:taxon-name><tp:taxon-name-part taxon-name-part-type="order">Hymenoptera</tp:taxon-name-part></tp:taxon-name>, <tp:taxon-name><tp:taxon-name-part taxon-name-part-type="suborder">Symphyta</tp:taxon-name-part></tp:taxon-name>) in Mitteleuropa.</article-title><source>Linzer biologische Beiträge</source><volume>32</volume>(<issue>1</issue>): <fpage>273</fpage>–<lpage>327</lpage>.</mixed-citation></ref><ref id="B99"><mixed-citation xmlns:xlink="http://www.w3.org/1999/xlink" xlink:type="simple"><person-group><name name-style="western"><surname>Liston</surname><given-names>AD</given-names></name></person-group> (<year>2011</year>) <article-title>New hostplant records for European sawflies (<tp:taxon-name><tp:taxon-name-part taxon-name-part-type="order">Hymenoptera</tp:taxon-name-part></tp:taxon-name>, <tp:taxon-name><tp:taxon-name-part taxon-name-part-type="family">Tenthredinidae</tp:taxon-name-part></tp:taxon-name>).</article-title><source>The Entomologist’s Monthly Magazine</source><volume>146</volume>(<issue>3</issue>): <fpage>189</fpage>–<lpage>193</lpage>.</mixed-citation></ref><ref id="B102"><mixed-citation xmlns:xlink="http://www.w3.org/1999/xlink" xlink:type="simple"><person-group><name name-style="western"><surname>Liston</surname><given-names>AD</given-names></name><name name-style="western"><surname>Jacobs</surname><given-names>H-J</given-names></name><name name-style="western"><surname>Prous</surname><given-names>M</given-names></name></person-group> (<year>2015</year>) <article-title>The Sawflies of Crete (<tp:taxon-name><tp:taxon-name-part taxon-name-part-type="order">Hymenoptera</tp:taxon-name-part></tp:taxon-name>, <tp:taxon-name><tp:taxon-name-part taxon-name-part-type="suborder">Symphyta</tp:taxon-name-part></tp:taxon-name>).</article-title><source>Deutsche entomologische Zeitschrift, Neue Folge</source><volume>62</volume>(<issue>1</issue>): <fpage>65</fpage>–<lpage>79</lpage>. <ext-link xlink:type="simple" ext-link-type="doi" xlink:href="10.3897/dez.62.4737">https://doi.org/10.3897/dez.62.4737</ext-link></mixed-citation></ref><ref id="B156"><mixed-citation xmlns:xlink="http://www.w3.org/1999/xlink" xlink:type="simple"><person-group><name name-style="western"><surname>Taeger</surname><given-names>A</given-names></name><name name-style="western"><surname>Blank</surname><given-names>SM</given-names></name><name name-style="western"><surname>Liston</surname><given-names>AD</given-names></name></person-group> (<year>2006</year>) <article-title>European Sawflies (<tp:taxon-name><tp:taxon-name-part taxon-name-part-type="order">Hymenoptera</tp:taxon-name-part></tp:taxon-name>: <tp:taxon-name><tp:taxon-name-part taxon-name-part-type="suborder">Symphyta</tp:taxon-name-part></tp:taxon-name>) – A Species Checklist for the Countries.</article-title> In: <person-group><name name-style="western"><surname>Blank</surname><given-names>SM</given-names></name><name name-style="western"><surname>Schmidt</surname><given-names>S</given-names></name><name name-style="western"><surname>Taeger</surname><given-names>A</given-names></name></person-group> (<role>Eds</role>) <issue-title>Recent Sawfly Research: Synthesis and Prospects.</issue-title><source>Goecke &amp; Evers, Keltern</source>, <fpage>399</fpage>–<lpage>504</lpage>.</mixed-citation></ref><ref id="B63"><mixed-citation xmlns:xlink="http://www.w3.org/1999/xlink" xlink:type="simple"><person-group><name name-style="western"><surname>Kiaer</surname><given-names>H</given-names></name></person-group> (<year>1892</year>) <article-title>Fortegnelse over nogle for Norges Fauna nye Arter af phytophage <tp:taxon-name><tp:taxon-name-part taxon-name-part-type="order">Hymenoptera</tp:taxon-name-part></tp:taxon-name>.</article-title><source>Entomologisk Tidskrift</source><volume>13</volume>: <fpage>69</fpage>–<lpage>70</lpage>.</mixed-citation></ref><ref id="B154"><mixed-citation xmlns:xlink="http://www.w3.org/1999/xlink" xlink:type="simple"><person-group><name name-style="western"><surname>Sundukov</surname><given-names>YN</given-names></name></person-group> (<year>2017</year>) <article-title>Suborder <tp:taxon-name><tp:taxon-name-part taxon-name-part-type="suborder">Symphyta</tp:taxon-name-part></tp:taxon-name> - Sawflies and Wood Wasps.</article-title> In: <person-group><name name-style="western"><surname>Belokobylskij</surname><given-names>SA</given-names></name><name name-style="western"><surname>Lelej</surname><given-names>AS</given-names></name></person-group> (<role>Eds</role>) <issue-title>Annotated Catalogue of the Hymenoptera of Russia. Volume 1. Symphyta and Apocrita: Aculeata.</issue-title><source>Trudy Zoologiceskogo Instituta Rossijskoj Akademii Nauk, Supplement No</source><volume>6</volume>: <fpage>20</fpage>–<lpage>117</lpage>.</mixed-citation></ref><ref id="B161"><mixed-citation xmlns:xlink="http://www.w3.org/1999/xlink" xlink:type="simple"><person-group><name name-style="western"><surname>Thomson</surname><given-names>CG</given-names></name></person-group> (<year>1871</year>) <source><tp:taxon-name><tp:taxon-name-part taxon-name-part-type="order">Hymenoptera</tp:taxon-name-part></tp:taxon-name> Scandinaviae (<italic><tp:taxon-name><tp:taxon-name-part taxon-name-part-type="genus">Tenthredo</tp:taxon-name-part></tp:taxon-name></italic> et <italic><tp:taxon-name><tp:taxon-name-part taxon-name-part-type="genus">Sirex</tp:taxon-name-part></tp:taxon-name></italic> Lin.). H.</source><publisher-name>Olsson</publisher-name>, <publisher-loc>Lundae</publisher-loc>, <size units="page">342 pp</size>.</mixed-citation></ref></ref-list></tp:taxon-treatment>
