# Supplementary material for: The West Palaearctic genera of Nematinae (Hymenoptera, Tenthredinidae)
Source: Zookeys. 2019 Sep 16;875:63–127. doi: 10.3897/zookeys.875.35748 (PMC6760214; doi:10.3897/zookeys.875.35748)
Supplement: XML Treatment for Neodineura [file zookeys.875.35748-treatment4.xml]

<!DOCTYPE tp:taxon-treatment
  PUBLIC "-//TaxonX//DTD Taxonomic Treatment Publishing DTD v0 20100105//EN" "tax-treatment-NSO.dtd">
<tp:taxon-treatment xmlns:tp="http://www.plazi.org/taxpub"><tp:treatment-meta><kwd-group><label>Taxon classification</label><kwd><named-content xmlns:xlink="http://www.w3.org/1999/xlink" content-type="kingdom">Animalia</named-content></kwd><kwd><named-content xmlns:xlink="http://www.w3.org/1999/xlink" content-type="order">Hymenoptera</named-content></kwd><kwd><named-content xmlns:xlink="http://www.w3.org/1999/xlink" content-type="family">Tenthredinidae</named-content></kwd></kwd-group><mixed-citation publication-type="journal"><person-group><name><surname>Prous</surname><given-names>Marko</given-names></name><name><surname>Liston</surname><given-names>Andrew</given-names></name><name><surname>Kramp</surname><given-names>Katja</given-names></name><name><surname>Savina</surname><given-names>Henri</given-names></name><name><surname>Vårdal</surname><given-names>Hege</given-names></name><name><surname>Taeger</surname><given-names>Andreas</given-names></name></person-group><article-title>The West Palaearctic genera of <tp:taxon-name><tp:taxon-name-part taxon-name-part-type="subfamily">Nematinae</tp:taxon-name-part></tp:taxon-name> (<tp:taxon-name><tp:taxon-name-part taxon-name-part-type="order">Hymenoptera</tp:taxon-name-part></tp:taxon-name>, <tp:taxon-name><tp:taxon-name-part taxon-name-part-type="family">Tenthredinidae</tp:taxon-name-part></tp:taxon-name>)</article-title><source>Zookeys</source><day>16</day><month>9</month><year>2019</year><volume>875</volume><fpage>63</fpage><lpage>127</lpage><pub-id pub-id-type="doi">10.3897/zookeys.875.35748</pub-id></mixed-citation></tp:treatment-meta><tp:nomenclature><tp:taxon-name><object-id xmlns:xlink="http://www.w3.org/1999/xlink" content-type="arpha" xlink:type="simple">3DF6EB6E80F95666933F4CC46A9C2072</object-id>
              <tp:taxon-name-part taxon-name-part-type="genus" reg="Neodineura">Neodineura</tp:taxon-name-part>
            </tp:taxon-name><tp:taxon-authority>Taeger, 1989</tp:taxon-authority><tp:nomenclature-citation-list><tp:nomenclature-citation><tp:taxon-name>
                  <tp:taxon-name-part taxon-name-part-type="genus" reg="Neodineura">Neodineura</tp:taxon-name-part>
                </tp:taxon-name><comment>Taeger, 1989: 150–151. Type species: <tp:taxon-name><tp:taxon-name-part taxon-name-part-type="genus" reg="Tenthredo">Tenthredo</tp:taxon-name-part> (<tp:taxon-name-part taxon-name-part-type="subgenus" reg="Allantus">Allantus</tp:taxon-name-part>) <tp:taxon-name-part taxon-name-part-type="species" reg="arquata">arquata</tp:taxon-name-part></tp:taxon-name> Klug, 1816 [= <tp:taxon-name><tp:taxon-name-part taxon-name-part-type="genus" reg="Neodineura">Neodineura</tp:taxon-name-part> <tp:taxon-name-part taxon-name-part-type="species" reg="arquata">arquata</tp:taxon-name-part></tp:taxon-name>], by original designation and the only known species.</comment></tp:nomenclature-citation></tp:nomenclature-citation-list></tp:nomenclature><tp:treatment-sec sec-type="description" id="SECID0EIXFK"><title>Description.</title><p>Body stocky, similar to <italic><tp:taxon-name><tp:taxon-name-part taxon-name-part-type="genus" reg="Mesoneura">Mesoneura</tp:taxon-name-part></tp:taxon-name></italic>. Fore wing radial cell divided. Radial cross vein (2r-rs) arises near the apex of <tp:taxon-name><tp:taxon-name-part taxon-name-part-type="genus" reg="Hemichroa"/><tp:taxon-name-part taxon-name-part-type="species" reg="stigma">stigma</tp:taxon-name-part></tp:taxon-name> and meets the cell 1Rs2; basalis (M) and 1<sup>st</sup> medial cross vein (1m-cu) strongly converging; M clearly bent only basally; intercostal crossvein (Sc) lying before the junction of M with the Subcosta (Sc+R+Rs); 1<sup>st</sup> and 2<sup>nd</sup> medial cross vein (1m-cu and 2m-cu) join the 2<sup>nd</sup> cubital cell; submedial crossvein (cu-a) meeting medius (Cul) and brachius (lA) almost perpendicularly; anal cell stalked; humeral vein (3A) straight. Hind wing with 2 middle cells, anal cell with long stalk. Inner eye margins slightly converging downwards; distance between the lower eye corners little longer than the maximum eye diameter; clypeus long, shallowly emarginate, in the middle approx. as long as the diameter of a torulus or ca. 1.5 times as long as the distance between the antennal sockets; labrum weakly emarginate on anterior edge; malar space just under half as long as the anterior ocellus; mandibles almost symmetrical, with subapical tooth, in lateral view tapered approximately evenly to the tip. Antenna approx. twice as long as width of head; scape and pedicel distinctly wider than long. Prepectus separated from mesepisternum by a fine line; inner spur of the fore tibia apically divided. Claws bifid, without basal thickening; inner and outer tooth approx. the same thickness, inner tooth slightly shorter.</p></tp:treatment-sec></tp:taxon-treatment>
