# Supplementary material for: The West Palaearctic genera of Nematinae (Hymenoptera, Tenthredinidae)
Source: Zookeys. 2019 Sep 16;875:63–127. doi: 10.3897/zookeys.875.35748 (PMC6760214; doi:10.3897/zookeys.875.35748)
Supplement: XML Treatment for Neodineura arquata [file zookeys.875.35748-treatment5.xml]

<!DOCTYPE tp:taxon-treatment
  PUBLIC "-//TaxonX//DTD Taxonomic Treatment Publishing DTD v0 20100105//EN" "tax-treatment-NSO.dtd">
<tp:taxon-treatment xmlns:tp="http://www.plazi.org/taxpub"><tp:treatment-meta><kwd-group><label>Taxon classification</label><kwd><named-content xmlns:xlink="http://www.w3.org/1999/xlink" content-type="kingdom">Animalia</named-content></kwd><kwd><named-content xmlns:xlink="http://www.w3.org/1999/xlink" content-type="order">Hymenoptera</named-content></kwd><kwd><named-content xmlns:xlink="http://www.w3.org/1999/xlink" content-type="family">Tenthredinidae</named-content></kwd></kwd-group><mixed-citation publication-type="journal"><person-group><name><surname>Prous</surname><given-names>Marko</given-names></name><name><surname>Liston</surname><given-names>Andrew</given-names></name><name><surname>Kramp</surname><given-names>Katja</given-names></name><name><surname>Savina</surname><given-names>Henri</given-names></name><name><surname>Vårdal</surname><given-names>Hege</given-names></name><name><surname>Taeger</surname><given-names>Andreas</given-names></name></person-group><article-title>The West Palaearctic genera of <tp:taxon-name><tp:taxon-name-part taxon-name-part-type="subfamily">Nematinae</tp:taxon-name-part></tp:taxon-name> (<tp:taxon-name><tp:taxon-name-part taxon-name-part-type="order">Hymenoptera</tp:taxon-name-part></tp:taxon-name>, <tp:taxon-name><tp:taxon-name-part taxon-name-part-type="family">Tenthredinidae</tp:taxon-name-part></tp:taxon-name>)</article-title><source>Zookeys</source><day>16</day><month>9</month><year>2019</year><volume>875</volume><fpage>63</fpage><lpage>127</lpage><pub-id pub-id-type="doi">10.3897/zookeys.875.35748</pub-id></mixed-citation></tp:treatment-meta><tp:nomenclature><tp:taxon-name><object-id xmlns:xlink="http://www.w3.org/1999/xlink" content-type="arpha" xlink:type="simple">FC366166C2DD52C4B9FF363E59249433</object-id>
              <tp:taxon-name-part taxon-name-part-type="genus" reg="Neodineura">Neodineura</tp:taxon-name-part>
              <tp:taxon-name-part taxon-name-part-type="species" reg="arquata">arquata</tp:taxon-name-part>
            </tp:taxon-name><tp:taxon-authority>(Klug, 1816)</tp:taxon-authority><tp:nomenclature-citation-list><tp:nomenclature-citation><tp:taxon-name>
                  <tp:taxon-name-part taxon-name-part-type="genus" reg="Tenthredo">Tenthredo</tp:taxon-name-part> (<tp:taxon-name-part taxon-name-part-type="subgenus" reg="Allantus">Allantus</tp:taxon-name-part>) <tp:taxon-name-part taxon-name-part-type="species" reg="arquata">arquata</tp:taxon-name-part></tp:taxon-name><comment>Klug, 1816: 51. Female (existence of syntypes must be assumed). Type locality: Deutschland. Type specimens lost (<xref ref-type="bibr" rid="B34">Enslin 1914</xref>, <xref ref-type="bibr" rid="B155">Taeger 1989</xref>). See <xref ref-type="bibr" rid="B155">Taeger (1989)</xref> for additional nomenclatural history.</comment></tp:nomenclature-citation></tp:nomenclature-citation-list></tp:nomenclature><tp:treatment-sec sec-type="description" id="SECID0EH1FK"><title>Description.</title><p>This is based on a translation of <xref ref-type="bibr" rid="B155">Taeger (1989)</xref>, augmented with data gained from examination of specimens which have only recently become available. Body length: female 8.0 mm, male 6.5 mm. Female (Fig. <xref ref-type="fig" rid="F14">119</xref>) and male (Fig. <xref ref-type="fig" rid="F14">120</xref>) are similar in colour, apart from the mesopleura: upper mesepisternum pale in female, entirely dark in male. Head and antenna black, except for pale palps and labrum. Thorax dorsally black, with pale tegula and more or less pronotum. Legs entirely pale except more or less for tarsomeres. Wing venation entirely pale brown. Abdomen yellow except more or less for tergum 1. Antennomere 3 little shorter than 4. Postocellar field ca. twice as wide as long; ocellus diameter : POL : OOL = 1 : 1.7 : 2.0; frontal field enclosed by indistinct bulges; supra-antennal groove indistinct; head weakly punctured and shiny; frontal field partly finely wrinkled; thorax slightly more strongly punctured than head. Mesepisternum shiny, with indistinct punctures, evenly covered with rather dense, pale pubescence. Legs relatively thick: femora 3.5 times as long as wide, 0.66 times as long as the tibia; tibia 6.5 times as long as wide and 1.2 times as long as the metatarsus; inner spur of the metatibia nearly as long as the apical width of tibia.</p><p>Female: upper half of mesepisternum pale, lower half black. Pronotum, mesepimeron, and metapleura entirely pale. Propleuron edged with black. Head behind eyes subparallel. Antennomere 8 approx. three times as long as wide. Lancet: Fig. <xref ref-type="fig" rid="F14">121</xref>.</p><p>Male: mesepisternum completely black. Pronotum ventrally black. Mesepimeron and metapleura partly pale. Propleuron completely black. Anterior of abdominal tergum 2 also black. Fore wing length 6.5 mm; antennomere 8 3.5 times as long as wide; head behind the eyes clearly narrowed; tergite 8 without special structures; subgenital plate apically rounded. Penis valve: Fig. <xref ref-type="fig" rid="F14">122</xref>.</p><fig id="F14" position="float" orientation="portrait"><object-id xmlns:xlink="http://www.w3.org/1999/xlink" content-type="doi" xlink:type="simple">10.3897/zookeys.875.35748.figures119-122</object-id><object-id xmlns:xlink="http://www.w3.org/1999/xlink" content-type="arpha" xlink:type="simple">81B367185FD35DD6AC5B0A5E45C77EA4</object-id><label>Figures 119–122.</label><caption><p><italic><tp:taxon-name><tp:taxon-name-part taxon-name-part-type="genus" reg="Neodineura">Neodineura</tp:taxon-name-part> <tp:taxon-name-part taxon-name-part-type="species" reg="arquata">arquata</tp:taxon-name-part></tp:taxon-name></italic><bold>119</bold> DEI-GISHym15240 ♀ dorsal <bold>120</bold> DEI-GISHym54879 ♂ lateral <bold>121</bold> DEI-GISHym15240 lancet <bold>122</bold> DEI-GISHym54879 penis valve. Scale bar: 2 mm.</p></caption><graphic xmlns:xlink="http://www.w3.org/1999/xlink" xlink:href="zookeys-875-063-g014.jpg" position="float" orientation="portrait" xlink:type="simple" id="oo_340353.jpg"><uri content-type="original_file" xlink:type="simple">https://binary.pensoft.net/fig/340353</uri></graphic></fig></tp:treatment-sec><tp:treatment-sec sec-type="Similar species" id="SECID0EF3FK"><title>Similar species.</title><p>In the West Palaearctic, <italic><tp:taxon-name><tp:taxon-name-part taxon-name-part-type="genus" reg="Mesoneura">Mesoneura</tp:taxon-name-part> <tp:taxon-name-part taxon-name-part-type="species" reg="opaca">opaca</tp:taxon-name-part></tp:taxon-name></italic> and <italic><tp:taxon-name><tp:taxon-name-part taxon-name-part-type="genus" reg="Mesoneura"/><tp:taxon-name-part taxon-name-part-type="species" reg="lanigera">lanigera</tp:taxon-name-part></tp:taxon-name></italic> are superficially similar in habitus to <italic><tp:taxon-name><tp:taxon-name-part taxon-name-part-type="genus" reg="Neodineura">Neodineura</tp:taxon-name-part> <tp:taxon-name-part taxon-name-part-type="species" reg="arquata">arquata</tp:taxon-name-part></tp:taxon-name></italic>.</p></tp:treatment-sec><tp:treatment-sec sec-type="Life history" id="SECID0EL4FK"><title>Life history.</title><p>Unknown.</p></tp:treatment-sec><tp:treatment-sec sec-type="distribution" id="SECID0EQ4FK"><title>Distribution.</title><p>Only known from Germany, Switzerland (<xref ref-type="bibr" rid="B156">Taeger et al. 2006</xref>), the Czech Republic (<xref ref-type="bibr" rid="B5">Beneš and Holuša 2015</xref>), and the Russian Caucasus (see below). We are only aware of the existence of four extant collection specimens: three females and one male. <xref ref-type="bibr" rid="B155">Taeger (1989)</xref> interpreted the handwritten label data on the only known male (<named-content xmlns:xlink="http://www.w3.org/1999/xlink" content-type="dwc:institutional_code" xlink:type="simple">SDEI</named-content>) as “Sandbg. [Sandberg] 11.V.91”, and thought it likely that the locality was one of several of that name within the then German-speaking territories. Alternatively, it could refer to “Sonderburg” [German name for the Danish island Sønderborg], although the second letter on the label does look more like an “a” than an “o”. Konow received many sawfly specimens, some still in the Konow Collection at the <named-content xmlns:xlink="http://www.w3.org/1999/xlink" content-type="dwc:institutional_code" xlink:type="simple">SDEI</named-content>, from W. Wüstnei, who resided at Sonderburg, and collected from around the late 1880’s to the early 1900’s.</p></tp:treatment-sec><tp:treatment-sec sec-type="Occurrence in Sweden" id="SECID0ES5FK"><title>Occurrence in Sweden.</title><p>No records.</p></tp:treatment-sec><tp:treatment-sec sec-type="material" id="SECID0EX5FK"><title>Material.</title><p>(to the best of our knowledge, the following are the only known extant collection specimens of this species):</p><p>Czech Republic [not examined: data from <xref ref-type="bibr" rid="B5">Beneš and Holuša 2015</xref>]: Moravia: 1♀, Stolařka Mt., Lhotka, 700 m, 21.05.1998, leg. J. Holuša (<named-content xmlns:xlink="http://www.w3.org/1999/xlink" content-type="dwc:institutional_code" xlink:type="simple">NMPC</named-content>). Germany, or Denmark?: 1♂ (DEI-GISHym54879 / pr.239.(AZ), examined), “Sandbg.” or “Sondbg.”, 11.05.1891 (<named-content xmlns:xlink="http://www.w3.org/1999/xlink" content-type="dwc:institutional_code" xlink:type="simple">SDEI</named-content>). Russia: 1♀ (DEI-GISHym15240, examined), Teberda Reserve, Alibek, 2000 m, <named-content xmlns:xlink="http://www.w3.org/1999/xlink" content-type="dwc:verbatimCoordinates" xlink:type="simple"><named-content content-type="geo-json" specific-use="{&#34;type&#34;:&#34;Point&#34;,&#34;coordinates&#34;:[41.510000,43.320000]}" id="NCID0EV6FK" xlink:type="simple">43.32000N, 41.51000E</named-content></named-content>, 22.06.1972, leg. V. Ermolenko (<named-content xmlns:xlink="http://www.w3.org/1999/xlink" content-type="dwc:institutional_code" xlink:type="simple">HNHM</named-content>). Switzerland: 1♀ (DEI-GISHym19777, examined), Solothurn, Rickenbach, <named-content xmlns:xlink="http://www.w3.org/1999/xlink" content-type="dwc:verbatimCoordinates" xlink:type="simple"><named-content content-type="geo-json" specific-use="{&#34;type&#34;:&#34;Point&#34;,&#34;coordinates&#34;:[7.850250,47.349870]}" id="NCID0EEAGK" xlink:type="simple">47.34987N, 7.85025E</named-content></named-content>, 560 m, 24.04.1994, leg. Flückiger (<named-content xmlns:xlink="http://www.w3.org/1999/xlink" content-type="dwc:institutional_code" xlink:type="simple">SDEI</named-content>).</p></tp:treatment-sec><ref-list><ref id="B34"><mixed-citation xmlns:xlink="http://www.w3.org/1999/xlink" xlink:type="simple"><person-group><name name-style="western"><surname>Enslin</surname><given-names>E</given-names></name></person-group> (<year>1914</year>) Die <tp:taxon-name><tp:taxon-name-part taxon-name-part-type="superfamily">Tenthredinoidea</tp:taxon-name-part></tp:taxon-name> Mitteleuropas III. Deutsche Entomologische Zeitschrift [1914] (Beiheft 3): 203–309. <ext-link xlink:type="simple" ext-link-type="doi" xlink:href="10.1002/mmnd.48019140701">https://doi.org/10.1002/mmnd.48019140701</ext-link></mixed-citation></ref><ref id="B155"><mixed-citation xmlns:xlink="http://www.w3.org/1999/xlink" xlink:type="simple"><person-group><name name-style="western"><surname>Taeger</surname><given-names>A</given-names></name></person-group> (<year>1989</year>) <article-title>Bemerkenswerte <tp:taxon-name><tp:taxon-name-part taxon-name-part-type="family">Tenthredinidae</tp:taxon-name-part></tp:taxon-name> (<tp:taxon-name><tp:taxon-name-part taxon-name-part-type="order">Hymenoptera</tp:taxon-name-part></tp:taxon-name>, <tp:taxon-name><tp:taxon-name-part taxon-name-part-type="suborder">Symphyta</tp:taxon-name-part></tp:taxon-name>) vom Gebiet der DDR.</article-title><source>Entomologische Nachrichten und Berichte</source><volume>33</volume>(<issue>4</issue>): <fpage>149</fpage>–<lpage>153</lpage>.</mixed-citation></ref><ref id="B156"><mixed-citation xmlns:xlink="http://www.w3.org/1999/xlink" xlink:type="simple"><person-group><name name-style="western"><surname>Taeger</surname><given-names>A</given-names></name><name name-style="western"><surname>Blank</surname><given-names>SM</given-names></name><name name-style="western"><surname>Liston</surname><given-names>AD</given-names></name></person-group> (<year>2006</year>) <article-title>European Sawflies (<tp:taxon-name><tp:taxon-name-part taxon-name-part-type="order">Hymenoptera</tp:taxon-name-part></tp:taxon-name>: <tp:taxon-name><tp:taxon-name-part taxon-name-part-type="suborder">Symphyta</tp:taxon-name-part></tp:taxon-name>) – A Species Checklist for the Countries.</article-title> In: <person-group><name name-style="western"><surname>Blank</surname><given-names>SM</given-names></name><name name-style="western"><surname>Schmidt</surname><given-names>S</given-names></name><name name-style="western"><surname>Taeger</surname><given-names>A</given-names></name></person-group> (<role>Eds</role>) <issue-title>Recent Sawfly Research: Synthesis and Prospects.</issue-title><source>Goecke &amp; Evers, Keltern</source>, <fpage>399</fpage>–<lpage>504</lpage>.</mixed-citation></ref><ref id="B5"><mixed-citation xmlns:xlink="http://www.w3.org/1999/xlink" xlink:type="simple"><person-group><name name-style="western"><surname>Beneš</surname><given-names>K</given-names></name><name name-style="western"><surname>Holuša</surname><given-names>J</given-names></name></person-group> (<year>2015</year>) <article-title>Sawflies (<tp:taxon-name><tp:taxon-name-part taxon-name-part-type="order">Hymenoptera</tp:taxon-name-part></tp:taxon-name>: <tp:taxon-name><tp:taxon-name-part taxon-name-part-type="suborder">Symphyta</tp:taxon-name-part></tp:taxon-name>) in the northeast of the Czech Republic with special regard to spruce forests.</article-title><source>Journal of Forest Science</source><volume>61</volume>(<issue>3</issue>): <fpage>112</fpage>–<lpage>130</lpage>. <ext-link xlink:type="simple" ext-link-type="doi" xlink:href="10.17221/112/2014-JFS">https://doi.org/10.17221/112/2014-JFS</ext-link></mixed-citation></ref></ref-list></tp:taxon-treatment>
