# Supplementary material for: The West Palaearctic genera of Nematinae (Hymenoptera, Tenthredinidae)
Source: Zookeys. 2019 Sep 16;875:63–127. doi: 10.3897/zookeys.875.35748 (PMC6760214; doi:10.3897/zookeys.875.35748)
Supplement: XML Treatment for Nescianeura [file zookeys.875.35748-treatment6.xml]

<!DOCTYPE tp:taxon-treatment
  PUBLIC "-//TaxonX//DTD Taxonomic Treatment Publishing DTD v0 20100105//EN" "tax-treatment-NSO.dtd">
<tp:taxon-treatment xmlns:tp="http://www.plazi.org/taxpub"><tp:treatment-meta><kwd-group><label>Taxon classification</label><kwd><named-content xmlns:xlink="http://www.w3.org/1999/xlink" content-type="kingdom">Animalia</named-content></kwd><kwd><named-content xmlns:xlink="http://www.w3.org/1999/xlink" content-type="order">Hymenoptera</named-content></kwd><kwd><named-content xmlns:xlink="http://www.w3.org/1999/xlink" content-type="family">Tenthredinidae</named-content></kwd></kwd-group><mixed-citation publication-type="journal"><person-group><name><surname>Prous</surname><given-names>Marko</given-names></name><name><surname>Liston</surname><given-names>Andrew</given-names></name><name><surname>Kramp</surname><given-names>Katja</given-names></name><name><surname>Savina</surname><given-names>Henri</given-names></name><name><surname>Vårdal</surname><given-names>Hege</given-names></name><name><surname>Taeger</surname><given-names>Andreas</given-names></name></person-group><article-title>The West Palaearctic genera of <tp:taxon-name><tp:taxon-name-part taxon-name-part-type="subfamily">Nematinae</tp:taxon-name-part></tp:taxon-name> (<tp:taxon-name><tp:taxon-name-part taxon-name-part-type="order">Hymenoptera</tp:taxon-name-part></tp:taxon-name>, <tp:taxon-name><tp:taxon-name-part taxon-name-part-type="family">Tenthredinidae</tp:taxon-name-part></tp:taxon-name>)</article-title><source>Zookeys</source><day>16</day><month>9</month><year>2019</year><volume>875</volume><fpage>63</fpage><lpage>127</lpage><pub-id pub-id-type="doi">10.3897/zookeys.875.35748</pub-id></mixed-citation></tp:treatment-meta><tp:nomenclature><tp:taxon-name><object-id xmlns:xlink="http://www.w3.org/1999/xlink" content-type="arpha" xlink:type="simple">FF0993B09653531E8D6099EDF675E35B</object-id>
              <tp:taxon-name-part taxon-name-part-type="genus" reg="Nescianeura">Nescianeura</tp:taxon-name-part>
            </tp:taxon-name><tp:taxon-authority>Lacourt, 2006</tp:taxon-authority></tp:nomenclature><tp:treatment-sec sec-type="notes" id="SECID0EPBGK"><title>Notes.</title><p>One species, <italic><tp:taxon-name><tp:taxon-name-part taxon-name-part-type="genus" reg="Nescianeura">Nescianeura</tp:taxon-name-part> <tp:taxon-name-part taxon-name-part-type="species" reg="noblecourti">noblecourti</tp:taxon-name-part></tp:taxon-name></italic> Lacourt, 2006, only known from three specimens collected in north-east France and south-west Germany. Females and males, which are similarly coloured, are easily recognised by their distinctive colour pattern (Figs <xref ref-type="fig" rid="F15">123–126</xref>). Penis valve: Fig. <xref ref-type="fig" rid="F15">127</xref>. Perhaps a <italic><tp:taxon-name><tp:taxon-name-part taxon-name-part-type="genus" reg="Euura">Euura</tp:taxon-name-part></tp:taxon-name></italic> or <italic><tp:taxon-name><tp:taxon-name-part taxon-name-part-type="genus" reg="Nematus">Nematus</tp:taxon-name-part></tp:taxon-name></italic> species. See further: <xref ref-type="bibr" rid="B83">Lacourt (2006)</xref> and <xref ref-type="bibr" rid="B60">Jansen (2017)</xref>.</p></tp:treatment-sec><tp:treatment-sec sec-type="material" id="SECID0E5CGK"><title>Specimens examined.</title><p>France: Holotype ♀ (DEI-GISHym20818), Lorraine, Saint-Maurice-sur-Moselle, 26.05.1995, leg. Bernard (<named-content xmlns:xlink="http://www.w3.org/1999/xlink" content-type="dwc:institutional_code" xlink:type="simple">MNHN</named-content>). Germany: 1♀ (DEI-GISHym20932), 1♂ (DEI-GISHym20933), Baden-Württemberg, Grenzach-Wyhlen, Ruschbachtal, 355m, 26.04.–10.05.2008, Malaise trap, leg. Doczkal &amp; Ssymank (<named-content xmlns:xlink="http://www.w3.org/1999/xlink" content-type="dwc:institutional_code" xlink:type="simple">SDEI</named-content>).</p><fig id="F15" position="float" orientation="portrait"><object-id xmlns:xlink="http://www.w3.org/1999/xlink" content-type="doi" xlink:type="simple">10.3897/zookeys.875.35748.figures123-127</object-id><object-id xmlns:xlink="http://www.w3.org/1999/xlink" content-type="arpha" xlink:type="simple">8AA4ECD271825DC1B2EC65AF793D9C7B</object-id><label>Figures 123–127.</label><caption><p><italic><tp:taxon-name><tp:taxon-name-part taxon-name-part-type="genus" reg="Nescianeura">Nescianeura</tp:taxon-name-part> <tp:taxon-name-part taxon-name-part-type="species" reg="noblecourti">noblecourti</tp:taxon-name-part></tp:taxon-name></italic><bold>123, 125</bold> ♀, holotype, France. <bold>124, 126</bold> ♂ DEI-GISHym20933, Germany <bold>127</bold> DEI-GISHym20933 penis valve. Scale bar 1 mm (<bold>123, 125</bold>), 2 mm (<bold>124, 126</bold>).</p></caption><graphic xmlns:xlink="http://www.w3.org/1999/xlink" xlink:href="zookeys-875-063-g015.jpg" position="float" orientation="portrait" xlink:type="simple" id="oo_340354.jpg"><uri content-type="original_file" xlink:type="simple">https://binary.pensoft.net/fig/340354</uri></graphic></fig></tp:treatment-sec><ref-list><ref id="B83"><mixed-citation xmlns:xlink="http://www.w3.org/1999/xlink" xlink:type="simple"><person-group><name name-style="western"><surname>Lacourt</surname><given-names>J</given-names></name></person-group> (<year>2006</year>) <article-title>Descriptions de deux nouvelles espèces et de deux nouveaux genres de <tp:taxon-name><tp:taxon-name-part taxon-name-part-type="subfamily">Nematinae</tp:taxon-name-part></tp:taxon-name> des Vosges (N-E de la France) (<tp:taxon-name><tp:taxon-name-part taxon-name-part-type="order">Hymenoptera</tp:taxon-name-part></tp:taxon-name>: <tp:taxon-name><tp:taxon-name-part taxon-name-part-type="family">Tenthredinidae</tp:taxon-name-part></tp:taxon-name>).</article-title> In: <person-group><name name-style="western"><surname>Blank</surname><given-names>SM</given-names></name><name name-style="western"><surname>Schmidt</surname><given-names>S</given-names></name><name name-style="western"><surname>Taeger</surname><given-names>A</given-names></name></person-group> (<role>Eds</role>) <issue-title>Recent Sawfly Research: Synthesis and Prospects.</issue-title><source>Goecke &amp; Evers, Keltern</source>, <fpage>235</fpage>–<lpage>240</lpage>.</mixed-citation></ref><ref id="B60"><mixed-citation xmlns:xlink="http://www.w3.org/1999/xlink" xlink:type="simple"><person-group><name name-style="western"><surname>Jansen</surname><given-names>E</given-names></name></person-group> (<year>2017</year>) <article-title>7.2 <tp:taxon-name><tp:taxon-name-part taxon-name-part-type="suborder">Symphyta</tp:taxon-name-part></tp:taxon-name> (<tp:taxon-name><tp:taxon-name-part taxon-name-part-type="order">Hymenoptera</tp:taxon-name-part></tp:taxon-name>).</article-title><source>Mauritiana</source><volume>34</volume>: <fpage>499</fpage>–<lpage>555</lpage>.</mixed-citation></ref></ref-list></tp:taxon-treatment>
