# Supplementary material for: The West Palaearctic genera of Nematinae (Hymenoptera, Tenthredinidae)
Source: Zookeys. 2019 Sep 16;875:63–127. doi: 10.3897/zookeys.875.35748 (PMC6760214; doi:10.3897/zookeys.875.35748)
Supplement: XML Treatment for Platycampus [file zookeys.875.35748-treatment7.xml]

<!DOCTYPE tp:taxon-treatment
  PUBLIC "-//TaxonX//DTD Taxonomic Treatment Publishing DTD v0 20100105//EN" "tax-treatment-NSO.dtd">
<tp:taxon-treatment xmlns:tp="http://www.plazi.org/taxpub"><tp:treatment-meta><kwd-group><label>Taxon classification</label><kwd><named-content xmlns:xlink="http://www.w3.org/1999/xlink" content-type="kingdom">Animalia</named-content></kwd><kwd><named-content xmlns:xlink="http://www.w3.org/1999/xlink" content-type="order">Hymenoptera</named-content></kwd><kwd><named-content xmlns:xlink="http://www.w3.org/1999/xlink" content-type="family">Tenthredinidae</named-content></kwd></kwd-group><mixed-citation publication-type="journal"><person-group><name><surname>Prous</surname><given-names>Marko</given-names></name><name><surname>Liston</surname><given-names>Andrew</given-names></name><name><surname>Kramp</surname><given-names>Katja</given-names></name><name><surname>Savina</surname><given-names>Henri</given-names></name><name><surname>Vårdal</surname><given-names>Hege</given-names></name><name><surname>Taeger</surname><given-names>Andreas</given-names></name></person-group><article-title>The West Palaearctic genera of <tp:taxon-name><tp:taxon-name-part taxon-name-part-type="subfamily">Nematinae</tp:taxon-name-part></tp:taxon-name> (<tp:taxon-name><tp:taxon-name-part taxon-name-part-type="order">Hymenoptera</tp:taxon-name-part></tp:taxon-name>, <tp:taxon-name><tp:taxon-name-part taxon-name-part-type="family">Tenthredinidae</tp:taxon-name-part></tp:taxon-name>)</article-title><source>Zookeys</source><day>16</day><month>9</month><year>2019</year><volume>875</volume><fpage>63</fpage><lpage>127</lpage><pub-id pub-id-type="doi">10.3897/zookeys.875.35748</pub-id></mixed-citation></tp:treatment-meta><tp:nomenclature><tp:taxon-name><object-id xmlns:xlink="http://www.w3.org/1999/xlink" content-type="arpha" xlink:type="simple">F708628863615F97AA1469B2A54A7668</object-id>
              <tp:taxon-name-part taxon-name-part-type="genus" reg="Platycampus">Platycampus</tp:taxon-name-part>
            </tp:taxon-name><tp:taxon-authority>Schiødte, 1839</tp:taxon-authority></tp:nomenclature><tp:treatment-sec sec-type="notes" id="SECID0EVFGK"><title>Notes.</title><p>Two species have been considered to be represented in the West Palaearctic fauna (<xref ref-type="bibr" rid="B157">Taeger et al. 2010</xref>): <italic><tp:taxon-name><tp:taxon-name-part taxon-name-part-type="genus" reg="Platycampus"/><tp:taxon-name-part taxon-name-part-type="species" reg="luridiventris">luridiventris</tp:taxon-name-part></tp:taxon-name></italic> (see below), and <italic>obscuripes</italic> (Konow, 1896). The latter was described from two females collected in the St Gotthard area, Switzerland. <xref ref-type="bibr" rid="B69">Konow (1896)</xref> stated in the original description that <italic>obscuripes</italic> differed from <italic><tp:taxon-name><tp:taxon-name-part taxon-name-part-type="genus" reg="Platycampus"/><tp:taxon-name-part taxon-name-part-type="species" reg="luridiventris">luridiventris</tp:taxon-name-part></tp:taxon-name></italic> in its [translated from German] “much smaller head, the apically more weakly emarginate clypeus, and the somewhat shorter third cubital cell, as well as the dark colour of the body and the legs”. Only fragments of one of these specimens now exist. <xref ref-type="bibr" rid="B26">Conde (1937)</xref> proposed the synonymy of <italic>obscuripes</italic> with <italic><tp:taxon-name><tp:taxon-name-part taxon-name-part-type="genus" reg="Platycampus"/><tp:taxon-name-part taxon-name-part-type="species" reg="luridiventris">luridiventris</tp:taxon-name-part></tp:taxon-name></italic>, basing his concept of <italic>obscuripes</italic> on two female specimens from Piedmont, Italy, leg. Dodero (name of collection not mentioned), and concluded that it is only a dark, alpine form of <italic><tp:taxon-name><tp:taxon-name-part taxon-name-part-type="genus" reg="Platycampus"/><tp:taxon-name-part taxon-name-part-type="species" reg="luridiventris">luridiventris</tp:taxon-name-part></tp:taxon-name></italic>. A further female which may belong to <italic>obscuripes</italic>, because it has largely black metafemora, was collected in 1954 in Oberstdorf, Bavaria, by E. Enslin (Manfred Kraus Private Collection). Finally, <xref ref-type="bibr" rid="B169">Weiffenbach (1975)</xref> stated that he reared a female <italic>obscuripes</italic> collected on <italic><tp:taxon-name><tp:taxon-name-part taxon-name-part-type="genus" reg="Alnus">Alnus</tp:taxon-name-part> <tp:taxon-name-part taxon-name-part-type="species" reg="viridis">viridis</tp:taxon-name-part></tp:taxon-name></italic>, from Montafon, western Austria, 1800 m. Normally coloured specimens of <italic><tp:taxon-name><tp:taxon-name-part taxon-name-part-type="genus" reg="Platycampus"/><tp:taxon-name-part taxon-name-part-type="species" reg="luridiventris">luridiventris</tp:taxon-name-part></tp:taxon-name></italic> are known to occur on <italic><tp:taxon-name><tp:taxon-name-part taxon-name-part-type="genus" reg="Alnus">Alnus</tp:taxon-name-part> <tp:taxon-name-part taxon-name-part-type="species" reg="viridis">viridis</tp:taxon-name-part></tp:taxon-name></italic>, at lower altitudes, in Central Europe (see below). The status of <italic>obscuripes</italic> requires re-assessment, preferably including the use of genetic data.</p></tp:treatment-sec><ref-list><ref id="B157"><mixed-citation xmlns:xlink="http://www.w3.org/1999/xlink" xlink:type="simple"><person-group><name name-style="western"><surname>Taeger</surname><given-names>A</given-names></name><name name-style="western"><surname>Blank</surname><given-names>SM</given-names></name><name name-style="western"><surname>Liston</surname><given-names>AD</given-names></name></person-group> (<year>2010</year>) <article-title>World Catalog of <tp:taxon-name><tp:taxon-name-part taxon-name-part-type="suborder">Symphyta</tp:taxon-name-part></tp:taxon-name> (<tp:taxon-name><tp:taxon-name-part taxon-name-part-type="order">Hymenoptera</tp:taxon-name-part></tp:taxon-name>).</article-title><source>Zootaxa</source><volume>2580</volume>: <fpage>1</fpage>–<lpage>1064</lpage>. <ext-link xlink:type="simple" ext-link-type="doi" xlink:href="10.11646/zootaxa.2580.1.1">https://doi.org/10.11646/zootaxa.2580.1.1</ext-link></mixed-citation></ref><ref id="B69"><mixed-citation xmlns:xlink="http://www.w3.org/1999/xlink" xlink:type="simple"><person-group><name name-style="western"><surname>Konow</surname><given-names>FW</given-names></name></person-group> (<year>1896</year>) <article-title>Neue und einige bisher verkannte Arten aus der Familie der Tenthrediniden. Entomologische Nachrichten (Herausgegeben von Dr. F.</article-title><source>Karsch)</source><volume>22</volume>(<issue>20</issue>): <fpage>308</fpage>–<lpage>319</lpage>.</mixed-citation></ref><ref id="B26"><mixed-citation xmlns:xlink="http://www.w3.org/1999/xlink" xlink:type="simple"><person-group><name name-style="western"><surname>Conde</surname><given-names>O</given-names></name></person-group> (<year>1937</year>) <article-title>Ostbaltische <tp:taxon-name><tp:taxon-name-part taxon-name-part-type="superfamily">Tenthredinoidea</tp:taxon-name-part></tp:taxon-name> III, nebst Bemerkungen zu einigen anderen paläarktischen Arten.</article-title><source>Korrespondenzblatt des Naturforscher-Vereins zu Riga</source><volume>62</volume>: <fpage>103</fpage>–<lpage>112</lpage>.</mixed-citation></ref><ref id="B169"><mixed-citation xmlns:xlink="http://www.w3.org/1999/xlink" xlink:type="simple"><person-group><name name-style="western"><surname>Weiffenbach</surname><given-names>H</given-names></name></person-group> (<year>1975</year>) <article-title>Tenthredinidenstudien III (<tp:taxon-name><tp:taxon-name-part taxon-name-part-type="order">Hymenoptera</tp:taxon-name-part></tp:taxon-name>).</article-title><source>Entomologische Zeitschrift</source><volume>85</volume>(<issue>6</issue>): <fpage>57</fpage>–<lpage>59</lpage>.</mixed-citation></ref></ref-list></tp:taxon-treatment>
