# Supplementary material for: The West Palaearctic genera of Nematinae (Hymenoptera, Tenthredinidae)
Source: Zookeys. 2019 Sep 16;875:63–127. doi: 10.3897/zookeys.875.35748 (PMC6760214; doi:10.3897/zookeys.875.35748)
Supplement: XML Treatment for Platycampus luridiventris [file zookeys.875.35748-treatment8.xml]

<!DOCTYPE tp:taxon-treatment
  PUBLIC "-//TaxonX//DTD Taxonomic Treatment Publishing DTD v0 20100105//EN" "tax-treatment-NSO.dtd">
<tp:taxon-treatment xmlns:tp="http://www.plazi.org/taxpub"><tp:treatment-meta><kwd-group><label>Taxon classification</label><kwd><named-content xmlns:xlink="http://www.w3.org/1999/xlink" content-type="kingdom">Animalia</named-content></kwd><kwd><named-content xmlns:xlink="http://www.w3.org/1999/xlink" content-type="order">Hymenoptera</named-content></kwd><kwd><named-content xmlns:xlink="http://www.w3.org/1999/xlink" content-type="family">Tenthredinidae</named-content></kwd></kwd-group><mixed-citation publication-type="journal"><person-group><name><surname>Prous</surname><given-names>Marko</given-names></name><name><surname>Liston</surname><given-names>Andrew</given-names></name><name><surname>Kramp</surname><given-names>Katja</given-names></name><name><surname>Savina</surname><given-names>Henri</given-names></name><name><surname>Vårdal</surname><given-names>Hege</given-names></name><name><surname>Taeger</surname><given-names>Andreas</given-names></name></person-group><article-title>The West Palaearctic genera of <tp:taxon-name><tp:taxon-name-part taxon-name-part-type="subfamily">Nematinae</tp:taxon-name-part></tp:taxon-name> (<tp:taxon-name><tp:taxon-name-part taxon-name-part-type="order">Hymenoptera</tp:taxon-name-part></tp:taxon-name>, <tp:taxon-name><tp:taxon-name-part taxon-name-part-type="family">Tenthredinidae</tp:taxon-name-part></tp:taxon-name>)</article-title><source>Zookeys</source><day>16</day><month>9</month><year>2019</year><volume>875</volume><fpage>63</fpage><lpage>127</lpage><pub-id pub-id-type="doi">10.3897/zookeys.875.35748</pub-id></mixed-citation></tp:treatment-meta><tp:nomenclature><tp:taxon-name><object-id xmlns:xlink="http://www.w3.org/1999/xlink" content-type="arpha" xlink:type="simple">BB5DC40F0AFB57CDB8FD336A3CA94F6F</object-id>
              <tp:taxon-name-part taxon-name-part-type="genus" reg="Platycampus">Platycampus</tp:taxon-name-part>
              <tp:taxon-name-part taxon-name-part-type="species" reg="luridiventris">luridiventris</tp:taxon-name-part>
            </tp:taxon-name><tp:taxon-authority>(Fallén, 1808)</tp:taxon-authority><tp:nomenclature-citation-list><tp:nomenclature-citation><tp:taxon-name>
                  <tp:taxon-name-part taxon-name-part-type="genus" reg="Tenthredo">Tenthredo</tp:taxon-name-part> <tp:taxon-name-part taxon-name-part-type="species" reg="alnicola">alnicola</tp:taxon-name-part></tp:taxon-name><comment>Bechstein &amp; Scharfenberg, 1805: 867. Syntypes, larvae, lost. Type locality: Germany. Synonymy with <tp:taxon-name><tp:taxon-name-part taxon-name-part-type="genus" reg="Leptopus">Leptopus</tp:taxon-name-part> <tp:taxon-name-part taxon-name-part-type="species" reg="luridiventris">luridiventris</tp:taxon-name-part></tp:taxon-name> by <xref ref-type="bibr" rid="B18">Brischke (1883b</xref>: 216). Nomen oblitum after <xref ref-type="bibr" rid="B13">Blank et al. (2009</xref>: 47).</comment></tp:nomenclature-citation><tp:nomenclature-citation><tp:taxon-name>
                  <tp:taxon-name-part taxon-name-part-type="genus" reg="Tenthredo">Tenthredo</tp:taxon-name-part> <tp:taxon-name-part taxon-name-part-type="species" reg="luridiventris">luridiventris</tp:taxon-name-part></tp:taxon-name><comment>Fallén, 1808: 115–116. Syntype(s) ♀, not examined (revised by <xref ref-type="bibr" rid="B90">Lindqvist 1956</xref>: 9), in <named-content xmlns:xlink="http://www.w3.org/1999/xlink" content-type="dwc:institutional_code" xlink:type="simple">MZLU</named-content>. Type locality: Sweden. Nomen protectum after <xref ref-type="bibr" rid="B13">Blank et al. (2009</xref>: 47).</comment></tp:nomenclature-citation><tp:nomenclature-citation><tp:taxon-name>
                  <tp:taxon-name-part taxon-name-part-type="genus" reg="Nematus">Nematus</tp:taxon-name-part> <tp:taxon-name-part taxon-name-part-type="species" reg="hypogastricus">hypogastricus</tp:taxon-name-part></tp:taxon-name><comment>Hartig, 1837: 184. Syntypes ♀, Deutschland, lectotype ♀ here designated, (GBIF-GISHym3464, images: <ext-link xmlns:xlink="http://www.w3.org/1999/xlink" xlink:type="simple" ext-link-type="doi" xlink:href="10.6084/m9.figshare.4788550">https://doi.org/10.6084/m9.figshare.4788550</ext-link>), in <named-content xmlns:xlink="http://www.w3.org/1999/xlink" content-type="dwc:institutional_code" xlink:type="simple">ZSM</named-content>. Type locality: Germany. Paralectotype ♀ (GBIF-GISHym3465), in <named-content xmlns:xlink="http://www.w3.org/1999/xlink" content-type="dwc:institutional_code" xlink:type="simple">ZSM</named-content>. Listed in synonymy with <tp:taxon-name><tp:taxon-name-part taxon-name-part-type="genus" reg="Leptopus">Leptopus</tp:taxon-name-part> <tp:taxon-name-part taxon-name-part-type="species" reg="luridiventris">luridiventris</tp:taxon-name-part></tp:taxon-name> by <xref ref-type="bibr" rid="B161">Thomson (1871</xref>: 78).</comment></tp:nomenclature-citation><tp:nomenclature-citation><tp:taxon-name>
                  <tp:taxon-name-part taxon-name-part-type="genus" reg="Nematus">Nematus</tp:taxon-name-part> <tp:taxon-name-part taxon-name-part-type="species" reg="alnivorus">alnivorus</tp:taxon-name-part></tp:taxon-name><comment>Hartig, 1840: 27. Syntypes ♀, Norddeutschland, lectotype ♀ here designated (GBIF-GISHym4675) in <abbrev xmlns:xlink="http://www.w3.org/1999/xlink" content-type="institution" xlink:title="Niedersächsische Forstliche Versuchsanstalt, Göttingen, Germany" id="ABBRID0E5NGK" xlink:type="simple">NFVG</abbrev>. Type locality: Harz, Roßtrappe (Germany). Paralectotype 1♀, in <named-content xmlns:xlink="http://www.w3.org/1999/xlink" content-type="dwc:institutional_code" xlink:type="simple">FMNH</named-content>. Synonymy by <xref ref-type="bibr" rid="B92">Lindqvist (1965</xref>: 31–32).</comment></tp:nomenclature-citation><tp:nomenclature-citation><tp:taxon-name>
                  <tp:taxon-name-part taxon-name-part-type="genus" reg="Nematus">Nematus</tp:taxon-name-part> <tp:taxon-name-part taxon-name-part-type="species" reg="rufipes">rufipes</tp:taxon-name-part></tp:taxon-name><comment>Tischbein, 1846: 77. Syntypes ♂♀(?), lost. Type locality: Eutin (Germany). Listed in synonymy with <tp:taxon-name><tp:taxon-name-part taxon-name-part-type="genus" reg="Leptopus">Leptopus</tp:taxon-name-part> <tp:taxon-name-part taxon-name-part-type="species" reg="luridiventris">luridiventris</tp:taxon-name-part></tp:taxon-name> by <xref ref-type="bibr" rid="B72">Konow (1905</xref>: 78).</comment></tp:nomenclature-citation><tp:nomenclature-citation><tp:taxon-name>
                  <tp:taxon-name-part taxon-name-part-type="genus" reg="Leptopus">Leptopus</tp:taxon-name-part> <tp:taxon-name-part taxon-name-part-type="species" reg="rufipes">rufipes</tp:taxon-name-part></tp:taxon-name><comment>Förster, 1854: 276–277. Syntypes ♂, Aachen, lectotype ♂ here designated, (GBIF-GISHym3468, images: <ext-link xmlns:xlink="http://www.w3.org/1999/xlink" xlink:type="simple" ext-link-type="doi" xlink:href="10.6084/m9.figshare.4788580">https://doi.org/10.6084/m9.figshare.4788580</ext-link>), in <named-content xmlns:xlink="http://www.w3.org/1999/xlink" content-type="dwc:institutional_code" xlink:type="simple">ZSM</named-content>. Type locality: Aachen (Germany). Paratype ♂ (GBIF-GISHym3469), in <named-content xmlns:xlink="http://www.w3.org/1999/xlink" content-type="dwc:institutional_code" xlink:type="simple">ZSM</named-content>. Synonymy with <tp:taxon-name><tp:taxon-name-part taxon-name-part-type="genus" reg="Leptopus">Leptopus</tp:taxon-name-part> <tp:taxon-name-part taxon-name-part-type="species" reg="luridiventris">luridiventris</tp:taxon-name-part></tp:taxon-name> by <xref ref-type="bibr" rid="B18">Brischke (1883b</xref>: 216).</comment></tp:nomenclature-citation><tp:nomenclature-citation><tp:taxon-name>
                  <tp:taxon-name-part taxon-name-part-type="genus" reg="Nematus">Nematus</tp:taxon-name-part> <tp:taxon-name-part taxon-name-part-type="species" reg="protensus">protensus</tp:taxon-name-part></tp:taxon-name><comment>Förster, 1854: 322–323. Syntype(s) ♀, Aachen, lectotype ♀ here designated, (GBIF-GISHym3467, images: <ext-link xmlns:xlink="http://www.w3.org/1999/xlink" xlink:type="simple" ext-link-type="doi" xlink:href="10.6084/m9.figshare.4788595">https://doi.org/10.6084/m9.figshare.4788595</ext-link>), in <named-content xmlns:xlink="http://www.w3.org/1999/xlink" content-type="dwc:institutional_code" xlink:type="simple">ZSM</named-content>. Type locality: Aachen (Germany).</comment></tp:nomenclature-citation><tp:nomenclature-citation><tp:taxon-name>
                  <tp:taxon-name-part taxon-name-part-type="genus" reg="Camponiscus"/>
                  <tp:taxon-name-part taxon-name-part-type="species" reg="Healaei"/>
                </tp:taxon-name><comment><italic>Camponiscus Healaei</italic> [sic!] Newman, 1869: 215–217. Syntypes ♂♀, larvae, lost. Type locality: United Kingdom. Synonymy with <tp:taxon-name><tp:taxon-name-part taxon-name-part-type="genus" reg="Tenthredo">Tenthredo</tp:taxon-name-part> <tp:taxon-name-part taxon-name-part-type="species" reg="luridiventris">luridiventris</tp:taxon-name-part></tp:taxon-name> by <xref ref-type="bibr" rid="B20">Cameron (1873</xref>: 84). </comment></tp:nomenclature-citation><tp:nomenclature-citation><tp:taxon-name>
                  <tp:taxon-name-part taxon-name-part-type="genus" reg="Nematus">Nematus</tp:taxon-name-part>
                </tp:taxon-name><comment> Tischbeini [sic!] André, 1880: 120. Replacement name for <tp:taxon-name><tp:taxon-name-part taxon-name-part-type="genus" reg="Nematus">Nematus</tp:taxon-name-part> <tp:taxon-name-part taxon-name-part-type="species" reg="rufipes">rufipes</tp:taxon-name-part></tp:taxon-name> Tischbein, 1846. </comment></tp:nomenclature-citation><tp:nomenclature-citation><tp:taxon-name>
                  <tp:taxon-name-part taxon-name-part-type="genus" reg="Nematus">Nematus</tp:taxon-name-part>
                </tp:taxon-name><comment> Fennicus [sic!] André, 1880: 133. Syntype(s) ♀, deposition unknown. Type locality: Finland. Synonymy by <xref ref-type="bibr" rid="B39">Forsius (1920</xref>: 111). </comment></tp:nomenclature-citation><tp:nomenclature-citation><tp:taxon-name>
                  <tp:taxon-name-part taxon-name-part-type="genus" reg="Nematus">Nematus</tp:taxon-name-part> <tp:taxon-name-part taxon-name-part-type="species" reg="alnicola">alnicola</tp:taxon-name-part></tp:taxon-name><comment>Zaddach in Brischke, 1883b: 188–189. Holotype ♀, “wohl im westlichen Deutschland”, lost. Type locality: Germany(?). Synonymy with <tp:taxon-name><tp:taxon-name-part taxon-name-part-type="genus" reg="Leptopus">Leptopus</tp:taxon-name-part> <tp:taxon-name-part taxon-name-part-type="species" reg="luridiventris">luridiventris</tp:taxon-name-part></tp:taxon-name> by <xref ref-type="bibr" rid="B18">Brischke (1883b</xref>: 216). Secondary homonym of <tp:taxon-name><tp:taxon-name-part taxon-name-part-type="genus" reg="Tenthredo">Tenthredo</tp:taxon-name-part> <tp:taxon-name-part taxon-name-part-type="species" reg="alnicola">alnicola</tp:taxon-name-part></tp:taxon-name> Bechstein &amp; Scharfenberg, 1805.</comment></tp:nomenclature-citation><tp:nomenclature-citation><tp:taxon-name>
                  <tp:taxon-name-part taxon-name-part-type="genus" reg="Nematus">Nematus</tp:taxon-name-part> <tp:taxon-name-part taxon-name-part-type="species" reg="cellularis">cellularis</tp:taxon-name-part></tp:taxon-name><comment>Brischke, 1884: 138–139. Syntypes ♂♀, Danzig, lost. Type locality: Gdansk (Poland). Primary homonym of <tp:taxon-name><tp:taxon-name-part taxon-name-part-type="genus" reg="Nematus">Nematus</tp:taxon-name-part> <tp:taxon-name-part taxon-name-part-type="species" reg="cellularis">cellularis</tp:taxon-name-part></tp:taxon-name> Dahlbom, 1836. Synonymy with <tp:taxon-name><tp:taxon-name-part taxon-name-part-type="genus" reg="Leptocercus">Leptocercus</tp:taxon-name-part> <tp:taxon-name-part taxon-name-part-type="species" reg="luridiventris">luridiventris</tp:taxon-name-part></tp:taxon-name> by <xref ref-type="bibr" rid="B71">Konow (1901</xref>: 89).</comment></tp:nomenclature-citation><tp:nomenclature-citation><tp:taxon-name>
                  <tp:taxon-name-part taxon-name-part-type="genus" reg="Platycampus">Platycampus</tp:taxon-name-part> <tp:taxon-name-part taxon-name-part-type="species" reg="luridiventris">luridiventris</tp:taxon-name-part> <tp:taxon-name-part taxon-name-part-type="infraspecific-rank">var.</tp:taxon-name-part> <tp:taxon-name-part taxon-name-part-type="variety" reg="pleuritica">pleuritica</tp:taxon-name-part></tp:taxon-name><comment>Enslin, 1915: 322. Syntype(s) ♀, no data, lectotype ♀ here designated (GBIF-GISHym3466, images: <ext-link xmlns:xlink="http://www.w3.org/1999/xlink" xlink:type="simple" ext-link-type="doi" xlink:href="10.6084/m9.figshare.4788727">https://doi.org/10.6084/m9.figshare.4788727</ext-link>) in <named-content xmlns:xlink="http://www.w3.org/1999/xlink" content-type="dwc:institutional_code" xlink:type="simple">ZSM</named-content>. Type locality: Lisieux (France).</comment></tp:nomenclature-citation></tp:nomenclature-citation-list></tp:nomenclature><tp:treatment-sec sec-type="Taxonomy" id="SECID0E5WGK"><title>Taxonomy.</title><p>W. Heitland, H. Pschorn-Walcher and J. Herbst studied European populations of <italic><tp:taxon-name><tp:taxon-name-part taxon-name-part-type="genus" reg="Prunus">P.</tp:taxon-name-part> <tp:taxon-name-part taxon-name-part-type="species" reg="luridiventris">luridiventris</tp:taxon-name-part></tp:taxon-name></italic> feeding on <italic><tp:taxon-name><tp:taxon-name-part taxon-name-part-type="genus" reg="Alnus">Alnus</tp:taxon-name-part> <tp:taxon-name-part taxon-name-part-type="species" reg="glutinosa">glutinosa</tp:taxon-name-part></tp:taxon-name></italic>, <italic><tp:taxon-name><tp:taxon-name-part taxon-name-part-type="genus" reg="Alnus"/><tp:taxon-name-part taxon-name-part-type="species" reg="incana">incana</tp:taxon-name-part></tp:taxon-name></italic>, and <italic><tp:taxon-name><tp:taxon-name-part taxon-name-part-type="genus" reg="Alnus"/><tp:taxon-name-part taxon-name-part-type="species" reg="viridis">viridis</tp:taxon-name-part></tp:taxon-name></italic>. They found the populations on each host to be genetically segregated (<xref ref-type="bibr" rid="B50">Herbst and Heitland 1994</xref>), and that the different hosts correlated with differences in behaviour (<xref ref-type="bibr" rid="B49">Heitland and Pschorn-Walcher 2005</xref>), and partly in the morphology of larvae (<xref ref-type="bibr" rid="B48">Heitland and Pschorn-Walcher 1992</xref>): setae on the head and body of larvae from <italic><tp:taxon-name><tp:taxon-name-part taxon-name-part-type="genus" reg="Alnus"/><tp:taxon-name-part taxon-name-part-type="species" reg="glutinosa">glutinosa</tp:taxon-name-part></tp:taxon-name></italic> tended to be shorter than of those from <italic><tp:taxon-name><tp:taxon-name-part taxon-name-part-type="genus" reg="Alnus"/><tp:taxon-name-part taxon-name-part-type="species" reg="incana">incana</tp:taxon-name-part></tp:taxon-name></italic>, but setae of larvae from <italic><tp:taxon-name><tp:taxon-name-part taxon-name-part-type="genus" reg="Alnus"/><tp:taxon-name-part taxon-name-part-type="species" reg="viridis">viridis</tp:taxon-name-part></tp:taxon-name></italic> usually did not differ from those on <italic><tp:taxon-name><tp:taxon-name-part taxon-name-part-type="genus" reg="Alnus"/><tp:taxon-name-part taxon-name-part-type="species" reg="glutinosa">glutinosa</tp:taxon-name-part></tp:taxon-name></italic>. Our genetic data based on sequences of four genes contradicts, at least partly, the results of <xref ref-type="bibr" rid="B50">Herbst and Heitland (1994)</xref>. Although six sequenced larvae collected in three different localities (Lower Austria) from three different <italic><tp:taxon-name><tp:taxon-name-part taxon-name-part-type="genus" reg="Alnus">Alnus</tp:taxon-name-part></tp:taxon-name></italic> species do segregate based on mitochondrial <abbrev xmlns:xlink="http://www.w3.org/1999/xlink" xlink:title="cytochrome oxidase subunit I" id="ABBRID0EN1GK" xlink:type="simple">COI</abbrev> (1078 bp) into three clusters according to the host plant and locality (maximum distance 2.2%), the nuclear sequences (<abbrev xmlns:xlink="http://www.w3.org/1999/xlink" xlink:title="sodium/potassium-transporting ATPase subunit alpha" id="ABBRID0ER1GK" xlink:type="simple">NaK</abbrev>, <abbrev xmlns:xlink="http://www.w3.org/1999/xlink" xlink:title="RNA polymerase II subunit" id="ABBRID0EV1GK" xlink:type="simple">POL2</abbrev>, <abbrev xmlns:xlink="http://www.w3.org/1999/xlink" xlink:title="triose-phosphate isomerase" id="ABBRID0EZ1GK" xlink:type="simple">TPI</abbrev>: 5017 bp including introns) are practically identical (only four variable / heterozygous positions, giving a maximal pairwise distance of 0.08%), so that the tree structure for <italic><tp:taxon-name><tp:taxon-name-part taxon-name-part-type="genus" reg="Prunus">P.</tp:taxon-name-part> <tp:taxon-name-part taxon-name-part-type="species" reg="luridiventris">luridiventris</tp:taxon-name-part></tp:taxon-name></italic> on Fig. <xref ref-type="fig" rid="F1">1</xref> is entirely determined by <abbrev xmlns:xlink="http://www.w3.org/1999/xlink" xlink:title="cytochrome oxidase subunit I" id="ABBRID0EM2GK" xlink:type="simple">COI</abbrev>. For comparison, nuclear divergence within most other species of <tp:taxon-name><tp:taxon-name-part taxon-name-part-type="subfamily">Nematinae</tp:taxon-name-part></tp:taxon-name> (based on heterozygous females) is larger, on average 0.2% or up to 1%. In addition, <abbrev xmlns:xlink="http://www.w3.org/1999/xlink" xlink:title="cytochrome oxidase subunit I" id="ABBRID0EV2GK" xlink:type="simple">COI</abbrev> sequences of two specimens reared from <italic><tp:taxon-name><tp:taxon-name-part taxon-name-part-type="genus" reg="Alnus">A.</tp:taxon-name-part> <tp:taxon-name-part taxon-name-part-type="species" reg="incana">incana</tp:taxon-name-part></tp:taxon-name></italic> from Abisko (DEI-GISHym21133, DEI-GISHym21134) are identical to two larvae collected from <italic><tp:taxon-name><tp:taxon-name-part taxon-name-part-type="genus" reg="Alnus">A.</tp:taxon-name-part> <tp:taxon-name-part taxon-name-part-type="species" reg="glutinosa">glutinosa</tp:taxon-name-part></tp:taxon-name></italic> from Lower Austria (DEI-GISHym21496, DEI-GISHym21497). Since different food plant species can affect gene expression differently in feeding larvae (<xref ref-type="bibr" rid="B170">Yu et al. 2016</xref>, <xref ref-type="bibr" rid="B122">Orsucci et al. 2018</xref>, <xref ref-type="bibr" rid="B121">Okamura et al. 2019</xref>), one can speculate that the allozyme analyses by <xref ref-type="bibr" rid="B50">Herbst and Heitland (1994)</xref> were influenced more by differences in the expression of the studied proteins (preferential expression of certain alleles or isoforms) than differences in genetics. Morphologically, we noticed conspicuous differences in the overall shape and spacing of the sawteeth, particularly the apical ones, between the reared Swedish specimens (Figs <xref ref-type="fig" rid="F16">128–129</xref>) and a German specimen belonging to the other barcoding cluster (Fig. <xref ref-type="fig" rid="F16">132</xref>). However, examination of further specimens revealed wide variability in the shape and spacing of the sawteeth, with several intermediates (e.g., Figs <xref ref-type="fig" rid="F16">130–131</xref>), so that finally no clear morphological separation of two groups seemed possible. Perhaps this variability is mainly correlated with geographical occurrence, with a tendency in northern specimens to shorter, more projecting teeth: the lancets of two Abisko specimens (Figs <xref ref-type="fig" rid="F16">128–129</xref>) have the most clearly projecting and shortest sawteeth (with correspondingly long distances between them), while a specimen from southern Sweden (Småland) has long and flat teeth (more closely spaced) (Fig. <xref ref-type="fig" rid="F16">131</xref>), and a specimen from Central Sweden is intermediate with regard to the shape of the teeth, although they are widely spaced (Fig. <xref ref-type="fig" rid="F16">130</xref>). In these examples, the differences are not caused by wear of the saw teeth, because the outlines of the teeth are angular and the denticles are clearly differentiated. A highly worn lancet has rounded edges of the teeth, and the denticles are no longer clearly discernible (Fig. <xref ref-type="fig" rid="F16">133</xref>). Note that apparent differences in the overall curvature of the illustrated lancets are the result of preparation: each annulus of the lamnium can move slightly, relative to its neighbours, and slight differences in the curvature of the whole lamnium are thus mostly artefacts resulting from preparation. In the light of the foregoing considerations, we conclude that although the three segregates could perhaps be considered to be host plant races [“foodplant races”], as already suggested by <xref ref-type="bibr" rid="B49">Heitland and Pschorn-Walcher (2005)</xref>, they should certainly not be accorded a formal nomenclatural status.</p><fig id="F16" position="float" orientation="portrait"><object-id xmlns:xlink="http://www.w3.org/1999/xlink" content-type="doi" xlink:type="simple">10.3897/zookeys.875.35748.figures128-133</object-id><object-id xmlns:xlink="http://www.w3.org/1999/xlink" content-type="arpha" xlink:type="simple">9AEBC21260FC5C69AD54F6FC68390701</object-id><label>Figures 128–133.</label><caption><p><italic><tp:taxon-name><tp:taxon-name-part taxon-name-part-type="genus" reg="Playcampus">Playcampus</tp:taxon-name-part> <tp:taxon-name-part taxon-name-part-type="species" reg="luridiventris">luridiventris</tp:taxon-name-part></tp:taxon-name></italic>, lancets, variability and wear of teeth <bold>128</bold> DEI-GISHym21133, Sweden, Torne Lappmark <bold>129</bold> DEI-GISHym21134, Sweden, Torne Lappmark <bold>130</bold> DEI-GISHym31937, Sweden, Ångermanland <bold>131</bold> DEI-GISHym31938, Sweden, Småland <bold>132</bold> DEI-GISHym11313, Germany, Mecklenburg-Vorpommern <bold>133</bold> DEI-GISHym31936, Germany, Mecklenburg-Vorpommern, teeth worn.</p></caption><graphic xmlns:xlink="http://www.w3.org/1999/xlink" xlink:href="zookeys-875-063-g016.jpg" position="float" orientation="portrait" xlink:type="simple" id="oo_340355.jpg"><uri content-type="original_file" xlink:type="simple">https://binary.pensoft.net/fig/340355</uri></graphic></fig></tp:treatment-sec><tp:treatment-sec sec-type="description" id="SECID0ED6GK"><title>Description.</title><p>Body length: female 5.0–7.0 mm, male 4.5–6.0 mm. Female: head black except for palps, and more or less labrum, underside of antennal flagellum, and sometimes more or less scape and pedicel. Thorax black, except for yellow tegula and more or less posteriodorsal edges of pronotum. Sometimes lateral edges of median mesoscutal lobe, and upper mesepisternum pale. Legs pale (orange), with dark metatarsus and apex of metatibia, and more or less dark bases of coxae. Wing venation mostly brown, with centre of fore wing <tp:taxon-name><tp:taxon-name-part taxon-name-part-type="genus" reg="Hemichroa"/><tp:taxon-name-part taxon-name-part-type="species" reg="stigma">stigma</tp:taxon-name-part></tp:taxon-name> paler. Cerci pale; rest of abdomen from completely black except for obscurely brown area of hypopygium, to all sterna bright yellow, sometimes also with yellow on downturned lateral edges of terga. One reared female from Abisko has dorsal parts of terga 2–4 pale. Variability in the shape of the teeth of the lancet is considerable (Figs <xref ref-type="fig" rid="F16">128–133</xref>): see also under Taxonomy above. Male: colour similar to female, but pronotum entirely black. Sternum 9 black to pale. Harpes more or less pale.</p></tp:treatment-sec><tp:treatment-sec sec-type="Similar species" id="SECID0EW6GK"><title>Similar species.</title><p>If the nearly complete loop formed by the curved up base of fore wing vein 2A+3A in <italic><tp:taxon-name><tp:taxon-name-part taxon-name-part-type="genus" reg="Platycampus">Platycampus</tp:taxon-name-part></tp:taxon-name></italic> is overlooked, then it might be mistaken for <italic><tp:taxon-name><tp:taxon-name-part taxon-name-part-type="genus" reg="Stauronematus">Stauronematus</tp:taxon-name-part> <tp:taxon-name-part taxon-name-part-type="species" reg="platycerus">platycerus</tp:taxon-name-part></tp:taxon-name></italic>, which is similarly coloured and also has bifid claws (but with an additional basal lobe not found in <italic><tp:taxon-name><tp:taxon-name-part taxon-name-part-type="genus" reg="Platycampus">Platycampus</tp:taxon-name-part></tp:taxon-name></italic>), or perhaps a <italic><tp:taxon-name><tp:taxon-name-part taxon-name-part-type="genus" reg="Pristiphora">Pristiphora</tp:taxon-name-part></tp:taxon-name></italic> species.</p></tp:treatment-sec><tp:treatment-sec sec-type="Life history" id="SECID0E3AHK"><title>Life history.</title><p>Host plants: <italic><tp:taxon-name><tp:taxon-name-part taxon-name-part-type="genus" reg="Alnus">Alnus</tp:taxon-name-part> <tp:taxon-name-part taxon-name-part-type="species" reg="glutinosa">glutinosa</tp:taxon-name-part></tp:taxon-name></italic>, <italic><tp:taxon-name><tp:taxon-name-part taxon-name-part-type="genus" reg="Alnus"/><tp:taxon-name-part taxon-name-part-type="species" reg="incana">incana</tp:taxon-name-part></tp:taxon-name></italic>, and <italic><tp:taxon-name><tp:taxon-name-part taxon-name-part-type="genus" reg="Alnus"/><tp:taxon-name-part taxon-name-part-type="species" reg="viridis">viridis</tp:taxon-name-part></tp:taxon-name></italic> (<xref ref-type="bibr" rid="B48">Heitland and Pschorn-Walcher 1992</xref>). Mentions by <xref ref-type="bibr" rid="B104">Lorenz and Kraus (1957)</xref> of <italic><tp:taxon-name><tp:taxon-name-part taxon-name-part-type="genus" reg="Betula">Betula</tp:taxon-name-part></tp:taxon-name></italic>, <italic><tp:taxon-name><tp:taxon-name-part taxon-name-part-type="genus" reg="Corylus">Corylus</tp:taxon-name-part> <tp:taxon-name-part taxon-name-part-type="species" reg="avellana">avellana</tp:taxon-name-part></tp:taxon-name></italic> and <italic><tp:taxon-name><tp:taxon-name-part taxon-name-part-type="genus" reg="Rubus">Rubus</tp:taxon-name-part></tp:taxon-name></italic> as hosts of <italic><tp:taxon-name><tp:taxon-name-part taxon-name-part-type="genus" reg="Rubus"/><tp:taxon-name-part taxon-name-part-type="species" reg="luridiventris">luridiventris</tp:taxon-name-part></tp:taxon-name></italic> are likely to have been based on misidentifications (<xref ref-type="bibr" rid="B176">Zinovjev 1986</xref>, <xref ref-type="bibr" rid="B48">Heitland and Pschorn-Walcher 1992</xref>). A strictly univoltine species, although some populations exhibit polymodal emergence patterns. Correlated with its highly distinctive larval morphology (Figs <xref ref-type="fig" rid="F7">72–73</xref>) compared to other nematine genera (<xref ref-type="bibr" rid="B15">Boevé and Angeli 2010</xref>), <italic><tp:taxon-name><tp:taxon-name-part taxon-name-part-type="genus" reg="Platycampus">Platycampus</tp:taxon-name-part> <tp:taxon-name-part taxon-name-part-type="species" reg="luridiventris">luridiventris</tp:taxon-name-part></tp:taxon-name></italic> has many peculiar behavioural traits, such as the extremely long time, of approximately three months, taken by the larva to mature (<xref ref-type="bibr" rid="B49">Heitland and Pschorn-Walcher 2005</xref>). Oviposition is into the leaf petiole or midrib, with a maximum of three eggs per leaf. The larva is crepuscular according to <xref ref-type="bibr" rid="B49">Heitland and Pschorn-Walcher (2005)</xref>, and feeds only for very short periods, making holes in the leaf blade, and during the day is normally found immobile on the leaf underside, often in an angle between the midrib and a lateral vein. Sex ratio appears to be normal for netted specimens, i.e., males about as abundant as females, but is heavily skewed towards males in material collected with Malaise traps.</p></tp:treatment-sec><tp:treatment-sec sec-type="distribution" id="SECID0EPEHK"><title>Distribution.</title><p>Widespread in Europe, from the British Isles to the Balkans, and north to Norway and Finland (<xref ref-type="bibr" rid="B156">Taeger et al. 2006</xref>). Earlier published records of <italic><tp:taxon-name><tp:taxon-name-part taxon-name-part-type="genus" reg="Platycampus"/><tp:taxon-name-part taxon-name-part-type="species" reg="luridiventris">luridiventris</tp:taxon-name-part></tp:taxon-name></italic> from the East Palaearctic and Oriental Realms, such as by <xref ref-type="bibr" rid="B12">Benson (1963)</xref> from Sichuan, China, probably often refer to other species (<xref ref-type="bibr" rid="B176">Zinovjev 1986</xref>). For Russia, <xref ref-type="bibr" rid="B154">Sundukov (2017)</xref> lists only European areas and the Ural as definite areas of occurrence.</p></tp:treatment-sec><tp:treatment-sec sec-type="Occurrence in Sweden" id="SECID0EPFHK"><title>Occurrence in Sweden.</title><p>Published records: <xref ref-type="bibr" rid="B161">Thomson (1871)</xref> wrote “not rare, throughout Sweden”. Material examined from Skåne, Småland, Östergötland, Västergötland, Bohuslän, Södermanland, Uppland, Norrbotten, Torne Lappmark.</p></tp:treatment-sec><tp:treatment-sec sec-type="material" id="SECID0EZFHK"><title>Specimens examined.</title><p>Estonia: 3♀, 1♂ (<named-content xmlns:xlink="http://www.w3.org/1999/xlink" content-type="dwc:institutional_code" xlink:type="simple">SDEI</named-content>, <abbrev xmlns:xlink="http://www.w3.org/1999/xlink" content-type="institution" xlink:title="Natural History Museum, Tartu, Estonia" id="ABBRID0EHGHK" xlink:type="simple">TUZ</abbrev>). Finland: 1♂ (<named-content xmlns:xlink="http://www.w3.org/1999/xlink" content-type="dwc:institutional_code" xlink:type="simple">SDEI</named-content>). France: 1♀, 1♂ (<named-content xmlns:xlink="http://www.w3.org/1999/xlink" content-type="dwc:institutional_code" xlink:type="simple">SDEI</named-content>). Germany: over 100♀ and 150♂ (<named-content xmlns:xlink="http://www.w3.org/1999/xlink" content-type="dwc:institutional_code" xlink:type="simple">SDEI</named-content>, <abbrev xmlns:xlink="http://www.w3.org/1999/xlink" content-type="institution" xlink:title="Naturkundemuseum, Berlin, Germany" id="ABBRID0EEHHK" xlink:type="simple">ZMHB</abbrev>, <named-content xmlns:xlink="http://www.w3.org/1999/xlink" content-type="dwc:institutional_code" xlink:type="simple">ZSM</named-content>), including 1♀ (DEI-GISHym11313), Mecklenburg-Vorpommern, Wrangelsburg 16 km SE Greifswald, <named-content xmlns:xlink="http://www.w3.org/1999/xlink" content-type="dwc:verbatimCoordinates" xlink:type="simple"><named-content content-type="geo-json" specific-use="{&#34;type&#34;:&#34;Point&#34;,&#34;coordinates&#34;:[13.599720,54.016110]}" id="NCID0EUHHK" xlink:type="simple">54.01611N, 13.59972E</named-content></named-content>, 07.05.2011, leg. H.-J. Jacobs (<named-content xmlns:xlink="http://www.w3.org/1999/xlink" content-type="dwc:institutional_code" xlink:type="simple">SDEI</named-content>); 1♀ (DEI-GISHym31936), Mecklenburg-Vorpommern, Ventschow, <named-content xmlns:xlink="http://www.w3.org/1999/xlink" content-type="dwc:verbatimCoordinates" xlink:type="simple"><named-content content-type="geo-json" specific-use="{&#34;type&#34;:&#34;Point&#34;,&#34;coordinates&#34;:[11.570000,53.780000]}" id="NCID0EDIHK" xlink:type="simple">53.78000N, 11.57000E</named-content></named-content>, 09.06.2012, leg. H.-J. Jacobs (<named-content xmlns:xlink="http://www.w3.org/1999/xlink" content-type="dwc:institutional_code" xlink:type="simple">SDEI</named-content>). Poland: 1♀ (<named-content xmlns:xlink="http://www.w3.org/1999/xlink" content-type="dwc:institutional_code" xlink:type="simple">SDEI</named-content>). Sweden: Skåne: 1♂, Simrishamns kommun, Stenshuvuds nationalpark, Stenshuvud-Krivarboden, <named-content xmlns:xlink="http://www.w3.org/1999/xlink" content-type="dwc:verbatimCoordinates" xlink:type="simple"><named-content content-type="geo-json" specific-use="{&#34;type&#34;:&#34;Point&#34;,&#34;coordinates&#34;:[14.275610,55.660350]}" id="NCID0E1IHK" xlink:type="simple">55.66035N, 14.27561E</named-content></named-content>, 06–20.08.2004, leg. <abbrev xmlns:xlink="http://www.w3.org/1999/xlink" xlink:title="Swedish Malaise Trap Project" id="ABBRID0E5IHK" xlink:type="simple">SMTP</abbrev> (<named-content xmlns:xlink="http://www.w3.org/1999/xlink" content-type="dwc:institutional_code" xlink:type="simple">NHRS</named-content>). 1 specimen, Bökeberg (<named-content xmlns:xlink="http://www.w3.org/1999/xlink" content-type="dwc:institutional_code" xlink:type="simple">NHRS</named-content>). Småland: 1♀ (DEI-GISHym31938), 1♂ (DEI-GISHym31112), Hultsfred, Kloster Gård, 100 m, <named-content xmlns:xlink="http://www.w3.org/1999/xlink" content-type="dwc:verbatimCoordinates" xlink:type="simple"><named-content content-type="geo-json" specific-use="{&#34;type&#34;:&#34;Point&#34;,&#34;coordinates&#34;:[15.871000,57.497000]}" id="NCID0EVJHK" xlink:type="simple">57.49700N, 15.87100E</named-content></named-content>, 31.05.2013, leg. Liston, Prous &amp; Taeger (<named-content xmlns:xlink="http://www.w3.org/1999/xlink" content-type="dwc:institutional_code" xlink:type="simple">SDEI</named-content>). 9♀, 2♂, Nybro kommun, Bäckebo, Grytsjöns naturreservat, <named-content xmlns:xlink="http://www.w3.org/1999/xlink" content-type="dwc:verbatimCoordinates" xlink:type="simple"><named-content content-type="geo-json" specific-use="{&#34;type&#34;:&#34;Point&#34;,&#34;coordinates&#34;:[16.085500,56.931480]}" id="NCID0EEKHK" xlink:type="simple">56.93148N, 16.08550E</named-content></named-content>, 18.05.–16.06.2006, leg. <abbrev xmlns:xlink="http://www.w3.org/1999/xlink" xlink:title="Swedish Malaise Trap Project" id="ABBRID0EIKHK" xlink:type="simple">SMTP</abbrev> (<named-content xmlns:xlink="http://www.w3.org/1999/xlink" content-type="dwc:institutional_code" xlink:type="simple">NHRS</named-content>). 9 specimens (<named-content xmlns:xlink="http://www.w3.org/1999/xlink" content-type="dwc:institutional_code" xlink:type="simple">NHRS</named-content>). Östergötland: 1♂, Ödeshögs kommun, Omberg, Storpissan, <named-content xmlns:xlink="http://www.w3.org/1999/xlink" content-type="dwc:verbatimCoordinates" xlink:type="simple"><named-content content-type="geo-json" specific-use="{&#34;type&#34;:&#34;Point&#34;,&#34;coordinates&#34;:[14.655210,58.335000]}" id="NCID0E6KHK" xlink:type="simple">58.33500N, 14.65521E</named-content></named-content>, 28.05–05.07.2005, leg. <abbrev xmlns:xlink="http://www.w3.org/1999/xlink" xlink:title="Swedish Malaise Trap Project" id="ABBRID0EDLHK" xlink:type="simple">SMTP</abbrev> (<named-content xmlns:xlink="http://www.w3.org/1999/xlink" content-type="dwc:institutional_code" xlink:type="simple">NHRS</named-content>). Västergotland: 1 specimen (<named-content xmlns:xlink="http://www.w3.org/1999/xlink" content-type="dwc:institutional_code" xlink:type="simple">NHRS</named-content>). 4 specimens (<named-content xmlns:xlink="http://www.w3.org/1999/xlink" content-type="dwc:institutional_code" xlink:type="simple">NHRS</named-content>). Bohuslän: 1 specimen (<named-content xmlns:xlink="http://www.w3.org/1999/xlink" content-type="dwc:institutional_code" xlink:type="simple">NHRS</named-content>). Södermanland: 1 specimen (<named-content xmlns:xlink="http://www.w3.org/1999/xlink" content-type="dwc:institutional_code" xlink:type="simple">NHRS</named-content>). Uppland: 1 specimen (<named-content xmlns:xlink="http://www.w3.org/1999/xlink" content-type="dwc:institutional_code" xlink:type="simple">NHRS</named-content>). Ångermanland: 1♀ (DEI-GISHym31937), Ramvik, <named-content xmlns:xlink="http://www.w3.org/1999/xlink" content-type="dwc:verbatimCoordinates" xlink:type="simple"><named-content content-type="geo-json" specific-use="{&#34;type&#34;:&#34;Point&#34;,&#34;coordinates&#34;:[17.858000,62.872000]}" id="NCID0E1MHK" xlink:type="simple">62.87200N, 17.85800E</named-content></named-content>, 04.06.2013, leg. Liston, Prous &amp; Taeger (<named-content xmlns:xlink="http://www.w3.org/1999/xlink" content-type="dwc:institutional_code" xlink:type="simple">SDEI</named-content>). Norrbotten: 1♂ (DEI-GISHym20975), Pajala 8 km NE, 150 m, <named-content xmlns:xlink="http://www.w3.org/1999/xlink" content-type="dwc:verbatimCoordinates" xlink:type="simple"><named-content content-type="geo-json" specific-use="{&#34;type&#34;:&#34;Point&#34;,&#34;coordinates&#34;:[23.548000,67.252000]}" id="NCID0EJNHK" xlink:type="simple">67.25200N, 23.54800E</named-content></named-content>, 10.06.2014, leg. E. Heibo (<named-content xmlns:xlink="http://www.w3.org/1999/xlink" content-type="dwc:institutional_code" xlink:type="simple">SDEI</named-content>). Torne Lappmark: 2♀ (DEI-GISHym21133, 21134), Abisko 9 km E (Stordalen), 400 m, <named-content xmlns:xlink="http://www.w3.org/1999/xlink" content-type="dwc:verbatimCoordinates" xlink:type="simple"><named-content content-type="geo-json" specific-use="{&#34;type&#34;:&#34;Point&#34;,&#34;coordinates&#34;:[19.035000,68.350000]}" id="NCID0EYNHK" xlink:type="simple">68.35000N, 19.03500E</named-content></named-content>, larvae 26.08.2013, <italic><tp:taxon-name><tp:taxon-name-part taxon-name-part-type="genus" reg="Alnus">Alnus</tp:taxon-name-part> <tp:taxon-name-part taxon-name-part-type="species" reg="incana">incana</tp:taxon-name-part> <tp:taxon-name-part taxon-name-part-type="subspecies" reg="kolaensis">kolaensis</tp:taxon-name-part></tp:taxon-name></italic>, emerged 04.2014, leg. Liston (<named-content xmlns:xlink="http://www.w3.org/1999/xlink" content-type="dwc:institutional_code" xlink:type="simple">SDEI</named-content>). Switzerland: 2♂ (<named-content xmlns:xlink="http://www.w3.org/1999/xlink" content-type="dwc:institutional_code" xlink:type="simple">SDEI</named-content>, <named-content xmlns:xlink="http://www.w3.org/1999/xlink" content-type="dwc:institutional_code" xlink:type="simple">ZSM</named-content>). United Kingdom: 1♀ (<named-content xmlns:xlink="http://www.w3.org/1999/xlink" content-type="dwc:institutional_code" xlink:type="simple">SDEI</named-content>).</p></tp:treatment-sec><tp:treatment-sec><!--Section generated to contain objects referenced in tp:taxon-treatment.--><fig id="F1" position="float" orientation="portrait"><object-id xmlns:xlink="http://www.w3.org/1999/xlink" content-type="doi" xlink:type="simple">10.3897/zookeys.875.35748.figure1</object-id><object-id xmlns:xlink="http://www.w3.org/1999/xlink" content-type="arpha" xlink:type="simple">F9BC28257A945C6D99533D763AEEC575</object-id><label>Figure 1.</label><caption><p>Maximum likelihood tree of <tp:taxon-name><tp:taxon-name-part taxon-name-part-type="subfamily">Nematinae</tp:taxon-name-part></tp:taxon-name> based on four genes (<abbrev xmlns:xlink="http://www.w3.org/1999/xlink" xlink:title="cytochrome oxidase subunit I" id="ABBRID0E2KBG" xlink:type="simple">COI</abbrev>, <abbrev xmlns:xlink="http://www.w3.org/1999/xlink" xlink:title="sodium/potassium-transporting ATPase subunit alpha" id="ABBRID0E6KBG" xlink:type="simple">NaK</abbrev>, <abbrev xmlns:xlink="http://www.w3.org/1999/xlink" xlink:title="RNA polymerase II subunit" id="ABBRID0EDLBG" xlink:type="simple">POL2</abbrev>, <abbrev xmlns:xlink="http://www.w3.org/1999/xlink" xlink:title="triose-phosphate isomerase" id="ABBRID0EHLBG" xlink:type="simple">TPI</abbrev>). Only specimens sequenced for all four genes were included. Short introns from <abbrev xmlns:xlink="http://www.w3.org/1999/xlink" xlink:title="RNA polymerase II subunit" id="ABBRID0ELLBG" xlink:type="simple">POL2</abbrev> and <abbrev xmlns:xlink="http://www.w3.org/1999/xlink" xlink:title="triose-phosphate isomerase" id="ABBRID0EPLBG" xlink:type="simple">TPI</abbrev> were excluded. The best-fit model chosen according to Bayesian information criterion was GTR+R4. Numbers at branches show SH-aLRT support (%) / ultrafast bootstrap support (%) values. Support values for weakly supported branches (&lt;90) are not shown. Letters “f” and “m” stand for “female” and “male”, and are not given for larvae. Numbers at the end of the tip labels refer to the length of the sequence and the number of ambiguous positions (e.g., heterozygosities). The number of ambiguous positions given for two males are due to variation in mitochondrial <abbrev xmlns:xlink="http://www.w3.org/1999/xlink" xlink:title="cytochrome oxidase subunit I" id="ABBRID0ETLBG" xlink:type="simple">COI</abbrev> because of possible heteroplasmy. The tree was rooted as in <xref ref-type="bibr" rid="B127">Prous et al. (2014)</xref>. The scale bar shows the number of estimated substitutions per nucleotide position.</p></caption><graphic xmlns:xlink="http://www.w3.org/1999/xlink" xlink:href="zookeys-875-063-g001.jpg" position="float" orientation="portrait" xlink:type="simple" id="oo_340340.jpg"><uri content-type="original_file" xlink:type="simple">https://binary.pensoft.net/fig/340340</uri></graphic></fig><fig id="F7" position="float" orientation="portrait"><object-id xmlns:xlink="http://www.w3.org/1999/xlink" content-type="doi" xlink:type="simple">10.3897/zookeys.875.35748.figures69-76</object-id><object-id xmlns:xlink="http://www.w3.org/1999/xlink" content-type="arpha" xlink:type="simple">A8A321E1FE34527AB45D20902DC0F85E</object-id><label>Figures 69–76.</label><caption><p>Larvae of <tp:taxon-name><tp:taxon-name-part taxon-name-part-type="subfamily">Nematinae</tp:taxon-name-part></tp:taxon-name><bold>69</bold><italic><tp:taxon-name><tp:taxon-name-part taxon-name-part-type="genus" reg="Mesoneura">Mesoneura</tp:taxon-name-part> <tp:taxon-name-part taxon-name-part-type="species" reg="opaca">opaca</tp:taxon-name-part></tp:taxon-name></italic><bold>70–71</bold><italic><tp:taxon-name><tp:taxon-name-part taxon-name-part-type="genus" reg="Pseudodineura">Pseudodineura</tp:taxon-name-part> <tp:taxon-name-part taxon-name-part-type="species" reg="clematidis">clematidis</tp:taxon-name-part></tp:taxon-name></italic>; ventral, dorsal <bold>72–73</bold><italic><tp:taxon-name><tp:taxon-name-part taxon-name-part-type="genus" reg="Platycampus">Platycampus</tp:taxon-name-part> <tp:taxon-name-part taxon-name-part-type="species" reg="luridiventris">luridiventris</tp:taxon-name-part></tp:taxon-name></italic><bold>74</bold><italic><tp:taxon-name><tp:taxon-name-part taxon-name-part-type="genus" reg="Pristiphora">Pristiphora</tp:taxon-name-part> <tp:taxon-name-part taxon-name-part-type="species" reg="malaisei">malaisei</tp:taxon-name-part></tp:taxon-name></italic> from <italic><tp:taxon-name><tp:taxon-name-part taxon-name-part-type="genus" reg="Dryas">Dryas</tp:taxon-name-part> <tp:taxon-name-part taxon-name-part-type="species" reg="octopetala">octopetala</tp:taxon-name-part></tp:taxon-name></italic><bold>75</bold><italic><tp:taxon-name><tp:taxon-name-part taxon-name-part-type="genus" reg="Cladius">Cladius</tp:taxon-name-part> <tp:taxon-name-part taxon-name-part-type="species" reg="compressicornis">compressicornis</tp:taxon-name-part></tp:taxon-name></italic><bold>76</bold><italic><tp:taxon-name><tp:taxon-name-part taxon-name-part-type="genus" reg="Cladius">Cladius</tp:taxon-name-part> <tp:taxon-name-part taxon-name-part-type="species" reg="pectinicornis">pectinicornis</tp:taxon-name-part></tp:taxon-name></italic>.</p></caption><graphic xmlns:xlink="http://www.w3.org/1999/xlink" xlink:href="zookeys-875-063-g007.jpg" position="float" orientation="portrait" xlink:type="simple" id="oo_340346.jpg"><uri content-type="original_file" xlink:type="simple">https://binary.pensoft.net/fig/340346</uri></graphic></fig></tp:treatment-sec><ref-list><ref id="B18"><mixed-citation xmlns:xlink="http://www.w3.org/1999/xlink" xlink:type="simple"><person-group><name name-style="western"><surname>Brischke</surname><given-names>CGA</given-names></name></person-group> (<year>1883b</year>) Beobachtungen über die Arten der Blatt- und Holzwespen von C. G. A. Brischke, Hauptlehrer a. D. in Langfuhr und Dr. Gustav Zaddach weiland Professor in Königsberg. Zweite Abtheilung. Schriften der Naturforschenden Gesellschaft in Danzig, N. S. 5 [1881–1883](4): 201–328.</mixed-citation></ref><ref id="B13"><mixed-citation xmlns:xlink="http://www.w3.org/1999/xlink" xlink:type="simple"><person-group><name name-style="western"><surname>Blank</surname><given-names>SM</given-names></name><name name-style="western"><surname>Taeger</surname><given-names>A</given-names></name><name name-style="western"><surname>Liston</surname><given-names>AD</given-names></name><name name-style="western"><surname>Smith</surname><given-names>DR</given-names></name><name name-style="western"><surname>Rasnitsyn</surname><given-names>AP</given-names></name><name name-style="western"><surname>Shinohara</surname><given-names>A</given-names></name><name name-style="western"><surname>Heidemaa</surname><given-names>M</given-names></name><name name-style="western"><surname>Viitasaari</surname><given-names>M</given-names></name></person-group> (<year>2009</year>) <article-title>Studies toward a World Catalog of <tp:taxon-name><tp:taxon-name-part taxon-name-part-type="suborder">Symphyta</tp:taxon-name-part></tp:taxon-name> (<tp:taxon-name><tp:taxon-name-part taxon-name-part-type="order">Hymenoptera</tp:taxon-name-part></tp:taxon-name>).</article-title><source>Zootaxa</source><volume>2254</volume>: <fpage>1</fpage>–<lpage>96</lpage>. <ext-link xlink:type="simple" ext-link-type="doi" xlink:href="10.11646/zootaxa.2254.1.1">https://doi.org/10.11646/zootaxa.2254.1.1</ext-link></mixed-citation></ref><ref id="B90"><mixed-citation xmlns:xlink="http://www.w3.org/1999/xlink" xlink:type="simple"><person-group><name name-style="western"><surname>Lindqvist</surname><given-names>E</given-names></name></person-group> (<year>1956</year>) <article-title>Revision einiger von schwedischen Entomologen beschriebenen Nematinen (Hym. <tp:taxon-name><tp:taxon-name-part taxon-name-part-type="family">Tenthredinidae</tp:taxon-name-part></tp:taxon-name>).</article-title><source>Opuscula Entomologica</source><volume>21</volume>(<issue>1</issue>): <fpage>8</fpage>–<lpage>14</lpage>.</mixed-citation></ref><ref id="B161"><mixed-citation xmlns:xlink="http://www.w3.org/1999/xlink" xlink:type="simple"><person-group><name name-style="western"><surname>Thomson</surname><given-names>CG</given-names></name></person-group> (<year>1871</year>) <source><tp:taxon-name><tp:taxon-name-part taxon-name-part-type="order">Hymenoptera</tp:taxon-name-part></tp:taxon-name> Scandinaviae (<italic><tp:taxon-name><tp:taxon-name-part taxon-name-part-type="genus">Tenthredo</tp:taxon-name-part></tp:taxon-name></italic> et <italic><tp:taxon-name><tp:taxon-name-part taxon-name-part-type="genus">Sirex</tp:taxon-name-part></tp:taxon-name></italic> Lin.). H.</source><publisher-name>Olsson</publisher-name>, <publisher-loc>Lundae</publisher-loc>, <size units="page">342 pp</size>.</mixed-citation></ref><ref id="B92"><mixed-citation xmlns:xlink="http://www.w3.org/1999/xlink" xlink:type="simple"><person-group><name name-style="western"><surname>Lindqvist</surname><given-names>E</given-names></name></person-group> (<year>1965</year>) <article-title>Bemerkungen über einige Tenthrediniden (Hym. <tp:taxon-name><tp:taxon-name-part taxon-name-part-type="suborder">Symphyta</tp:taxon-name-part></tp:taxon-name>).</article-title><source>Notulae Entomologicae</source><volume>45</volume>: <fpage>17</fpage>–<lpage>32</lpage>.</mixed-citation></ref><ref id="B72"><mixed-citation xmlns:xlink="http://www.w3.org/1999/xlink" xlink:type="simple"><person-group><name name-style="western"><surname>Konow</surname><given-names>FW</given-names></name></person-group> (<year>1905</year>) <article-title><tp:taxon-name><tp:taxon-name-part taxon-name-part-type="order">Hymenoptera</tp:taxon-name-part></tp:taxon-name>. Fam. <tp:taxon-name><tp:taxon-name-part taxon-name-part-type="family">Tenthredinidae</tp:taxon-name-part></tp:taxon-name>.</article-title><source>Genera Insectorum</source><volume>29</volume>: <fpage>1</fpage>–<lpage>176</lpage>.</mixed-citation></ref><ref id="B20"><mixed-citation xmlns:xlink="http://www.w3.org/1999/xlink" xlink:type="simple"><person-group><name name-style="western"><surname>Cameron</surname><given-names>P</given-names></name></person-group> (<year>1873</year>) <article-title>Note on <italic>Camponiscus Healaei</italic>, Newman.</article-title><source>The Entomologist’s Monthly Magazine</source><volume>10</volume>(<issue>112</issue>): <fpage>84</fpage>. <ext-link xlink:type="simple" ext-link-type="doi" xlink:href="10.1017/S001675680046855X">https://doi.org/10.1017/S001675680046855X</ext-link></mixed-citation></ref><ref id="B39"><mixed-citation xmlns:xlink="http://www.w3.org/1999/xlink" xlink:type="simple"><person-group><name name-style="western"><surname>Forsius</surname><given-names>R</given-names></name></person-group> (<year>1920</year>) <article-title>Zur Kenntnis einiger Blattwespen und Blattwespenlarven II.</article-title><source>Meddelanden af Societas pro Fauna et Flora Fennica</source><volume>45</volume>(<issue>1918–1919</issue>): <fpage>106</fpage>–<lpage>115</lpage>.</mixed-citation></ref><ref id="B71"><mixed-citation xmlns:xlink="http://www.w3.org/1999/xlink" xlink:type="simple"><person-group><name name-style="western"><surname>Konow</surname><given-names>FW</given-names></name></person-group> (<year>1901</year>) <article-title>Revision der Nematiden Gattung <italic><tp:taxon-name><tp:taxon-name-part taxon-name-part-type="genus">Pontania</tp:taxon-name-part></tp:taxon-name></italic> Costa. (Hym.).</article-title><source>Zeitschrift für systematische Hymenopterologie und Dipterologie</source><volume>1</volume>(<issue>2</issue>): <fpage>81</fpage>–<lpage>91</lpage>.</mixed-citation></ref><ref id="B50"><mixed-citation xmlns:xlink="http://www.w3.org/1999/xlink" xlink:type="simple"><person-group><name name-style="western"><surname>Herbst</surname><given-names>J</given-names></name><name name-style="western"><surname>Heitland</surname><given-names>W</given-names></name></person-group> (<year>1994</year>) Genetic Differentiation among Populations of the Sawfly-Species <italic><tp:taxon-name><tp:taxon-name-part taxon-name-part-type="genus">Platycampus</tp:taxon-name-part> <tp:taxon-name-part taxon-name-part-type="species">luridiventris</tp:taxon-name-part></tp:taxon-name></italic>, Associated with Different Alder Species (<tp:taxon-name><tp:taxon-name-part taxon-name-part-type="order">Hymenoptera</tp:taxon-name-part></tp:taxon-name>: <tp:taxon-name><tp:taxon-name-part taxon-name-part-type="family">Tenthredinidae</tp:taxon-name-part></tp:taxon-name>). Entomologia Generalis. Journal for Scientific Entomology Stuttgart 19(1/2): 39–48. <ext-link xlink:type="simple" ext-link-type="doi" xlink:href="10.1127/entom.gen/19/1994/039">https://doi.org/10.1127/entom.gen/19/1994/039</ext-link></mixed-citation></ref><ref id="B49"><mixed-citation xmlns:xlink="http://www.w3.org/1999/xlink" xlink:type="simple"><person-group><name name-style="western"><surname>Heitland</surname><given-names>W</given-names></name><name name-style="western"><surname>Pschorn-Walcher</surname><given-names>H</given-names></name></person-group> (<year>2005</year>) <article-title>Biology and parasitoids of the peculiar alder sawfly, <italic><tp:taxon-name><tp:taxon-name-part taxon-name-part-type="genus">Platycampus</tp:taxon-name-part> <tp:taxon-name-part taxon-name-part-type="species">luridiventris</tp:taxon-name-part></tp:taxon-name></italic> (Fallen) (<tp:taxon-name><tp:taxon-name-part taxon-name-part-type="class">Insecta</tp:taxon-name-part></tp:taxon-name>, <tp:taxon-name><tp:taxon-name-part taxon-name-part-type="order">Hymenoptera</tp:taxon-name-part></tp:taxon-name>, <tp:taxon-name><tp:taxon-name-part taxon-name-part-type="family">Tenthredinidae</tp:taxon-name-part></tp:taxon-name>).</article-title><source>Senckenbergiana Biologica</source><volume>85</volume>(<issue>2</issue>): <fpage>215</fpage>–<lpage>231</lpage>.</mixed-citation></ref><ref id="B48"><mixed-citation xmlns:xlink="http://www.w3.org/1999/xlink" xlink:type="simple"><person-group><name name-style="western"><surname>Heitland</surname><given-names>W</given-names></name><name name-style="western"><surname>Pschorn-Walcher</surname><given-names>H</given-names></name></person-group> (<year>1992</year>) <article-title>Biological Differences between Populations of <italic><tp:taxon-name><tp:taxon-name-part taxon-name-part-type="genus">Platycampus</tp:taxon-name-part> <tp:taxon-name-part taxon-name-part-type="species">luridiventris</tp:taxon-name-part></tp:taxon-name></italic> Feeding on Different Species of Alder (<tp:taxon-name><tp:taxon-name-part taxon-name-part-type="order">Hymenoptera</tp:taxon-name-part></tp:taxon-name>: <tp:taxon-name><tp:taxon-name-part taxon-name-part-type="family">Tenthredinidae</tp:taxon-name-part></tp:taxon-name>). Entomologia Generalis.</article-title><source>Journal for Scientific Entomology</source><volume>17</volume>(<issue>3</issue>): <fpage>185</fpage>–<lpage>194</lpage>. <ext-link xlink:type="simple" ext-link-type="doi" xlink:href="10.1127/entom.gen/17/1992/185">https://doi.org/10.1127/entom.gen/17/1992/185</ext-link></mixed-citation></ref><ref id="B127"><mixed-citation xmlns:xlink="http://www.w3.org/1999/xlink" xlink:type="simple"><person-group><name name-style="western"><surname>Prous</surname><given-names>M</given-names></name><name name-style="western"><surname>Blank</surname><given-names>SM</given-names></name><name name-style="western"><surname>Goulet</surname><given-names>H</given-names></name><name name-style="western"><surname>Heibo</surname><given-names>E</given-names></name><name name-style="western"><surname>Liston</surname><given-names>A</given-names></name><name name-style="western"><surname>Malm</surname><given-names>T</given-names></name><name name-style="western"><surname>Nyman</surname><given-names>T</given-names></name><name name-style="western"><surname>Schmidt</surname><given-names>S</given-names></name><name name-style="western"><surname>Smith</surname><given-names>DR</given-names></name><name name-style="western"><surname>Vårdal</surname><given-names>H</given-names></name><name name-style="western"><surname>Viitasaari</surname><given-names>M</given-names></name><name name-style="western"><surname>Vikberg</surname><given-names>V</given-names></name><name name-style="western"><surname>Taeger</surname><given-names>A</given-names></name></person-group> (<year>2014</year>) <article-title>The genera of <tp:taxon-name><tp:taxon-name-part taxon-name-part-type="subfamily">Nematinae</tp:taxon-name-part></tp:taxon-name> (<tp:taxon-name><tp:taxon-name-part taxon-name-part-type="order">Hymenoptera</tp:taxon-name-part></tp:taxon-name>, <tp:taxon-name><tp:taxon-name-part taxon-name-part-type="family">Tenthredinidae</tp:taxon-name-part></tp:taxon-name>).</article-title><source>Journal of <tp:taxon-name><tp:taxon-name-part taxon-name-part-type="order">Hymenoptera</tp:taxon-name-part></tp:taxon-name> Research</source><volume>40</volume>: <fpage>1</fpage>–<lpage>69</lpage>. <ext-link xlink:type="simple" ext-link-type="doi" xlink:href="10.3897/JHR.40.7442">https://doi.org/10.3897/JHR.40.7442</ext-link></mixed-citation></ref><ref id="B170"><mixed-citation xmlns:xlink="http://www.w3.org/1999/xlink" xlink:type="simple"><person-group><name name-style="western"><surname>Yu</surname><given-names>Q</given-names></name><name name-style="western"><surname>Fang</surname><given-names>S</given-names></name><name name-style="western"><surname>Zhang</surname><given-names>Z</given-names></name><name name-style="western"><surname>Jiggins</surname><given-names>CD</given-names></name></person-group> (<year>2016</year>) <article-title>The transcriptome response of <italic><tp:taxon-name><tp:taxon-name-part taxon-name-part-type="genus">Heliconius</tp:taxon-name-part> <tp:taxon-name-part taxon-name-part-type="species">melpomene</tp:taxon-name-part></tp:taxon-name></italic> larvae to a novel host plant.</article-title><source>Molecular Ecology</source><volume>25</volume>: <fpage>4850</fpage>–<lpage>4865</lpage>. <ext-link xlink:type="simple" ext-link-type="doi" xlink:href="10.1111/mec.13826">https://doi.org/10.1111/mec.13826</ext-link></mixed-citation></ref><ref id="B122"><mixed-citation xmlns:xlink="http://www.w3.org/1999/xlink" xlink:type="simple"><person-group><name name-style="western"><surname>Orsucci</surname><given-names>M</given-names></name><name name-style="western"><surname>Audiot</surname><given-names>P</given-names></name><name name-style="western"><surname>Dorkeld</surname><given-names>F</given-names></name><name name-style="western"><surname>Pommier</surname><given-names>A</given-names></name><name name-style="western"><surname>Vabre</surname><given-names>M</given-names></name><name name-style="western"><surname>Gschloessl</surname><given-names>B</given-names></name><name name-style="western"><surname>Rialle</surname><given-names>S</given-names></name><name name-style="western"><surname>Severac</surname><given-names>D</given-names></name><name name-style="western"><surname>Bourguet</surname><given-names>D</given-names></name><name name-style="western"><surname>Streiff</surname><given-names>R</given-names></name></person-group> (<year>2018</year>) Larval transcriptomic response to host plants in two related phytophagous lepidopteran species: implications for host specialization and species divergence. BMC Genomics (2018) 19: 265. <ext-link xlink:type="simple" ext-link-type="doi" xlink:href="10.1186/s12864-018-4589-x">https://doi.org/10.1186/s12864-018-4589-x</ext-link></mixed-citation></ref><ref id="B121"><mixed-citation xmlns:xlink="http://www.w3.org/1999/xlink" xlink:type="simple"><person-group><name name-style="western"><surname>Okamura</surname><given-names>Y</given-names></name><name name-style="western"><surname>Sato</surname><given-names>A</given-names></name><name name-style="western"><surname>Tsuzuki</surname><given-names>N</given-names></name><name name-style="western"><surname>Sawada</surname><given-names>Y</given-names></name><name name-style="western"><surname>Hirai</surname><given-names>MY</given-names></name><name name-style="western"><surname>Heidel-Fischer</surname><given-names>H</given-names></name><name name-style="western"><surname>Reichelt</surname><given-names>M</given-names></name><name name-style="western"><surname>Murakami</surname><given-names>M</given-names></name><name name-style="western"><surname>Vogel</surname><given-names>H</given-names></name></person-group> (<year>2019</year>) Differential regulation of host plant adaptive genes in <italic><tp:taxon-name><tp:taxon-name-part taxon-name-part-type="genus">Pieris</tp:taxon-name-part></tp:taxon-name></italic> butterflies exposed to a range of glucosinolate profiles in their host plants. Scientific Reports 9: 7256. <ext-link xlink:type="simple" ext-link-type="doi" xlink:href="10.1038/s41598-019-43703-8">https://doi.org/10.1038/s41598-019-43703-8</ext-link></mixed-citation></ref><ref id="B104"><mixed-citation xmlns:xlink="http://www.w3.org/1999/xlink" xlink:type="simple"><person-group><name name-style="western"><surname>Lorenz</surname><given-names>H</given-names></name><name name-style="western"><surname>Kraus</surname><given-names>M</given-names></name></person-group> (<year>1957</year>) <article-title>Die Larvalsystematik der Blattwespen (<tp:taxon-name><tp:taxon-name-part taxon-name-part-type="superfamily">Tenthredinoidea</tp:taxon-name-part></tp:taxon-name> und <tp:taxon-name><tp:taxon-name-part taxon-name-part-type="superfamily">Megalodontoidea</tp:taxon-name-part></tp:taxon-name>).</article-title><source>Abhandlungen zur Larvalsystematik der Insekten</source><volume>1</volume>: <fpage>1</fpage>–<lpage>339</lpage>.</mixed-citation></ref><ref id="B176"><mixed-citation xmlns:xlink="http://www.w3.org/1999/xlink" xlink:type="simple"><person-group><name name-style="western"><surname>Zinovjev</surname><given-names>AG</given-names></name></person-group> (<year>1986</year>) <article-title>Pilil’shhiki roda <italic><tp:taxon-name><tp:taxon-name-part taxon-name-part-type="genus">Platycampus</tp:taxon-name-part></tp:taxon-name></italic> Schiødte (<tp:taxon-name><tp:taxon-name-part taxon-name-part-type="order">Hymenoptera</tp:taxon-name-part></tp:taxon-name>, <tp:taxon-name><tp:taxon-name-part taxon-name-part-type="family">Tenthredinidae</tp:taxon-name-part></tp:taxon-name>) Dal’nego Vostoka SSSR. [Sawflies of the genus <tp:taxon-name><tp:taxon-name-part taxon-name-part-type="genus">Platycampus</tp:taxon-name-part></tp:taxon-name> Schiødte (<tp:taxon-name><tp:taxon-name-part taxon-name-part-type="order">Hymenoptera</tp:taxon-name-part></tp:taxon-name>, <tp:taxon-name><tp:taxon-name-part taxon-name-part-type="family">Tenthredinidae</tp:taxon-name-part></tp:taxon-name>) from the Far East of the USSR.]</article-title> In: <person-group><name name-style="western"><surname>Ler</surname><given-names>PA</given-names></name></person-group> (<role>Ed.</role>) <issue-title>Pereponchatokrylye Vostochnoj Sibiri i Dal’nego Vostoka.</issue-title><source>DVNC AN SSSR, Vladivostok</source>, <fpage>3</fpage>–<lpage>14</lpage>.</mixed-citation></ref><ref id="B15"><mixed-citation xmlns:xlink="http://www.w3.org/1999/xlink" xlink:type="simple"><person-group><name name-style="western"><surname>Boevé</surname><given-names>J-L</given-names></name><name name-style="western"><surname>Angeli</surname><given-names>S</given-names></name></person-group> (<year>2010</year>) <article-title>Ecophysiology of dorsal versus ventral cuticle in flattened sawfly larvae.</article-title><source>Die Naturwissenschaften</source><volume>97</volume>: <fpage>595</fpage>–<lpage>599</lpage>. <ext-link xlink:type="simple" ext-link-type="doi" xlink:href="10.1007/s00114-010-0668-9">https://doi.org/10.1007/s00114-010-0668-9</ext-link></mixed-citation></ref><ref id="B156"><mixed-citation xmlns:xlink="http://www.w3.org/1999/xlink" xlink:type="simple"><person-group><name name-style="western"><surname>Taeger</surname><given-names>A</given-names></name><name name-style="western"><surname>Blank</surname><given-names>SM</given-names></name><name name-style="western"><surname>Liston</surname><given-names>AD</given-names></name></person-group> (<year>2006</year>) <article-title>European Sawflies (<tp:taxon-name><tp:taxon-name-part taxon-name-part-type="order">Hymenoptera</tp:taxon-name-part></tp:taxon-name>: <tp:taxon-name><tp:taxon-name-part taxon-name-part-type="suborder">Symphyta</tp:taxon-name-part></tp:taxon-name>) – A Species Checklist for the Countries.</article-title> In: <person-group><name name-style="western"><surname>Blank</surname><given-names>SM</given-names></name><name name-style="western"><surname>Schmidt</surname><given-names>S</given-names></name><name name-style="western"><surname>Taeger</surname><given-names>A</given-names></name></person-group> (<role>Eds</role>) <issue-title>Recent Sawfly Research: Synthesis and Prospects.</issue-title><source>Goecke &amp; Evers, Keltern</source>, <fpage>399</fpage>–<lpage>504</lpage>.</mixed-citation></ref><ref id="B12"><mixed-citation xmlns:xlink="http://www.w3.org/1999/xlink" xlink:type="simple"><person-group><name name-style="western"><surname>Benson</surname><given-names>RB</given-names></name></person-group> (<year>1963</year>) <article-title>The <tp:taxon-name><tp:taxon-name-part taxon-name-part-type="subfamily">Nematinae</tp:taxon-name-part></tp:taxon-name> (<tp:taxon-name><tp:taxon-name-part taxon-name-part-type="order">Hymenoptera</tp:taxon-name-part></tp:taxon-name><tp:taxon-name><tp:taxon-name-part taxon-name-part-type="family">Tenthredinidae</tp:taxon-name-part></tp:taxon-name>) of south-east Asia.</article-title><source>Entomologisk Tidskrift</source><volume>84</volume>(<issue>1–2</issue>): <fpage>18</fpage>–<lpage>27</lpage>.</mixed-citation></ref><ref id="B154"><mixed-citation xmlns:xlink="http://www.w3.org/1999/xlink" xlink:type="simple"><person-group><name name-style="western"><surname>Sundukov</surname><given-names>YN</given-names></name></person-group> (<year>2017</year>) <article-title>Suborder <tp:taxon-name><tp:taxon-name-part taxon-name-part-type="suborder">Symphyta</tp:taxon-name-part></tp:taxon-name> - Sawflies and Wood Wasps.</article-title> In: <person-group><name name-style="western"><surname>Belokobylskij</surname><given-names>SA</given-names></name><name name-style="western"><surname>Lelej</surname><given-names>AS</given-names></name></person-group> (<role>Eds</role>) <issue-title>Annotated Catalogue of the Hymenoptera of Russia. Volume 1. Symphyta and Apocrita: Aculeata.</issue-title><source>Trudy Zoologiceskogo Instituta Rossijskoj Akademii Nauk, Supplement No</source><volume>6</volume>: <fpage>20</fpage>–<lpage>117</lpage>.</mixed-citation></ref></ref-list></tp:taxon-treatment>
