# Supplementary material for: The West Palaearctic genera of Nematinae (Hymenoptera, Tenthredinidae)
Source: Zookeys. 2019 Sep 16;875:63–127. doi: 10.3897/zookeys.875.35748 (PMC6760214; doi:10.3897/zookeys.875.35748)
Supplement: XML Treatment for Pristiphora [file zookeys.875.35748-treatment9.xml]

<!DOCTYPE tp:taxon-treatment
  PUBLIC "-//TaxonX//DTD Taxonomic Treatment Publishing DTD v0 20100105//EN" "tax-treatment-NSO.dtd">
<tp:taxon-treatment xmlns:tp="http://www.plazi.org/taxpub"><tp:treatment-meta><kwd-group><label>Taxon classification</label><kwd><named-content xmlns:xlink="http://www.w3.org/1999/xlink" content-type="kingdom">Animalia</named-content></kwd><kwd><named-content xmlns:xlink="http://www.w3.org/1999/xlink" content-type="order">Hymenoptera</named-content></kwd><kwd><named-content xmlns:xlink="http://www.w3.org/1999/xlink" content-type="family">Tenthredinidae</named-content></kwd></kwd-group><mixed-citation publication-type="journal"><person-group><name><surname>Prous</surname><given-names>Marko</given-names></name><name><surname>Liston</surname><given-names>Andrew</given-names></name><name><surname>Kramp</surname><given-names>Katja</given-names></name><name><surname>Savina</surname><given-names>Henri</given-names></name><name><surname>Vårdal</surname><given-names>Hege</given-names></name><name><surname>Taeger</surname><given-names>Andreas</given-names></name></person-group><article-title>The West Palaearctic genera of <tp:taxon-name><tp:taxon-name-part taxon-name-part-type="subfamily">Nematinae</tp:taxon-name-part></tp:taxon-name> (<tp:taxon-name><tp:taxon-name-part taxon-name-part-type="order">Hymenoptera</tp:taxon-name-part></tp:taxon-name>, <tp:taxon-name><tp:taxon-name-part taxon-name-part-type="family">Tenthredinidae</tp:taxon-name-part></tp:taxon-name>)</article-title><source>Zookeys</source><day>16</day><month>9</month><year>2019</year><volume>875</volume><fpage>63</fpage><lpage>127</lpage><pub-id pub-id-type="doi">10.3897/zookeys.875.35748</pub-id></mixed-citation></tp:treatment-meta><tp:nomenclature><tp:taxon-name><object-id xmlns:xlink="http://www.w3.org/1999/xlink" content-type="arpha" xlink:type="simple">C06692EC19CB5169A791CE6DEAA72BC5</object-id>
              <tp:taxon-name-part taxon-name-part-type="genus" reg="Pristiphora">Pristiphora</tp:taxon-name-part>
            </tp:taxon-name><tp:taxon-authority>Latreille, 1810</tp:taxon-authority><tp:nomenclature-citation-list><tp:nomenclature-citation><tp:taxon-name>
                  <tp:taxon-name-part taxon-name-part-type="genus" reg="Pristiphora">Pristiphora</tp:taxon-name-part>
                </tp:taxon-name><comment>Latreille, 1810: 294, 435. Type species: <tp:taxon-name><tp:taxon-name-part taxon-name-part-type="genus" reg="Pteronus">Pteronus</tp:taxon-name-part> <tp:taxon-name-part taxon-name-part-type="species" reg="testaceus">testaceus</tp:taxon-name-part></tp:taxon-name> Jurine, 1807 [= <tp:taxon-name><tp:taxon-name-part taxon-name-part-type="genus" reg="Pristiphora">Pristiphora</tp:taxon-name-part> <tp:taxon-name-part taxon-name-part-type="species" reg="testacea">testacea</tp:taxon-name-part></tp:taxon-name> (Jurine, 1807], by original designation.</comment></tp:nomenclature-citation><tp:nomenclature-citation><tp:taxon-name>
                  <tp:taxon-name-part taxon-name-part-type="genus" reg="Dinematus">Dinematus</tp:taxon-name-part>
                </tp:taxon-name><comment>Lacourt, 2006: 237–238. Type species: <tp:taxon-name><tp:taxon-name-part taxon-name-part-type="genus" reg="Dinematus">Dinematus</tp:taxon-name-part> <tp:taxon-name-part taxon-name-part-type="species" reg="krausi">krausi</tp:taxon-name-part></tp:taxon-name> Lacourt, 2006, by original designation. <bold>Syn. nov.</bold></comment></tp:nomenclature-citation></tp:nomenclature-citation-list></tp:nomenclature><tp:treatment-sec sec-type="notes" id="SECID0E5RHK"><title>Notes.</title><p>As already suggested by <xref ref-type="bibr" rid="B130">Prous et al. (2017)</xref>, <italic><tp:taxon-name><tp:taxon-name-part taxon-name-part-type="genus" reg="Dinematus">Dinematus</tp:taxon-name-part> <tp:taxon-name-part taxon-name-part-type="species" reg="krausi">krausi</tp:taxon-name-part></tp:taxon-name></italic> probably belongs to the <italic><tp:taxon-name><tp:taxon-name-part taxon-name-part-type="genus" reg="Pristiphora">Pristiphora</tp:taxon-name-part> <tp:taxon-name-part taxon-name-part-type="species" reg="depressa">depressa</tp:taxon-name-part></tp:taxon-name></italic> species group: see also comments under the species name, below. One of the main reasons for the erection of a genus separate from <italic><tp:taxon-name><tp:taxon-name-part taxon-name-part-type="genus" reg="Pristiphora">Pristiphora</tp:taxon-name-part></tp:taxon-name></italic> for <italic><tp:taxon-name><tp:taxon-name-part taxon-name-part-type="genus" reg="Pristiphora"/><tp:taxon-name-part taxon-name-part-type="species" reg="krausi">krausi</tp:taxon-name-part></tp:taxon-name></italic>, was the presence of vein 2r-rs in the right fore wing of the holotype (this vein absent in the left wing). The presence of this vein in <italic><tp:taxon-name><tp:taxon-name-part taxon-name-part-type="genus" reg="Pristiphora">Pristiphora</tp:taxon-name-part></tp:taxon-name></italic> is rather rare but has been observed in at least four other West Palaearctic species: <italic>helvetica</italic> (<xref ref-type="bibr" rid="B11">Benson 1960b</xref>), <italic><tp:taxon-name><tp:taxon-name-part taxon-name-part-type="genus" reg="Pristiphora"/><tp:taxon-name-part taxon-name-part-type="species" reg="malaisei">malaisei</tp:taxon-name-part></tp:taxon-name></italic>, <italic>robusta</italic>, and <italic>staudingeri</italic> (<xref ref-type="bibr" rid="B127">Prous et al. 2014</xref>, <xref ref-type="bibr" rid="B130">2017</xref>). Within <italic><tp:taxon-name><tp:taxon-name-part taxon-name-part-type="genus" reg="Pristiphora">Pristiphora</tp:taxon-name-part></tp:taxon-name></italic>, these species are only distantly related. In our opinion, no characters exist which will reliably distinguish <italic><tp:taxon-name><tp:taxon-name-part taxon-name-part-type="genus" reg="Dinematus">Dinematus</tp:taxon-name-part></tp:taxon-name></italic> from <italic><tp:taxon-name><tp:taxon-name-part taxon-name-part-type="genus" reg="Pristiphora">Pristiphora</tp:taxon-name-part></tp:taxon-name></italic>, and we therefore propose their synonymy. For further synonymy of genus group names with <italic><tp:taxon-name><tp:taxon-name-part taxon-name-part-type="genus" reg="Pristiphora">Pristiphora</tp:taxon-name-part></tp:taxon-name></italic> see <xref ref-type="bibr" rid="B157">Taeger et al. (2010)</xref> but note that <italic><tp:taxon-name><tp:taxon-name-part taxon-name-part-type="genus" reg="Stauronematus">Stauronematus</tp:taxon-name-part></tp:taxon-name></italic> is now considered to be a separate genus (<xref ref-type="bibr" rid="B127">Prous et al. 2014</xref>). The north-west European species groups and the majority of species of <italic><tp:taxon-name><tp:taxon-name-part taxon-name-part-type="genus" reg="Pristiphora">Pristiphora</tp:taxon-name-part></tp:taxon-name></italic> were recently revised by <xref ref-type="bibr" rid="B129">Prous et al. (2016</xref>, <xref ref-type="bibr" rid="B130">2017</xref>, <xref ref-type="bibr" rid="B131">2018</xref>).</p></tp:treatment-sec><ref-list><ref id="B130"><mixed-citation xmlns:xlink="http://www.w3.org/1999/xlink" xlink:type="simple"><person-group><name name-style="western"><surname>Prous</surname><given-names>M</given-names></name><name name-style="western"><surname>Kramp</surname><given-names>K</given-names></name><name name-style="western"><surname>Vikberg</surname><given-names>V</given-names></name><name name-style="western"><surname>Liston</surname><given-names>A</given-names></name></person-group> (<year>2017</year>) <article-title>North-Western Palaearctic species of <italic><tp:taxon-name><tp:taxon-name-part taxon-name-part-type="genus">Pristiphora</tp:taxon-name-part></tp:taxon-name></italic> (<tp:taxon-name><tp:taxon-name-part taxon-name-part-type="order">Hymenoptera</tp:taxon-name-part></tp:taxon-name>, <tp:taxon-name><tp:taxon-name-part taxon-name-part-type="family">Tenthredinidae</tp:taxon-name-part></tp:taxon-name>).</article-title><source>Journal of <tp:taxon-name><tp:taxon-name-part taxon-name-part-type="order">Hymenoptera</tp:taxon-name-part></tp:taxon-name> Research</source><volume>59</volume>: <fpage>1</fpage>–<lpage>190</lpage>. <ext-link xlink:type="simple" ext-link-type="doi" xlink:href="10.3897/jhr.59.12656">https://doi.org/10.3897/jhr.59.12656</ext-link></mixed-citation></ref><ref id="B11"><mixed-citation xmlns:xlink="http://www.w3.org/1999/xlink" xlink:type="simple"><person-group><name name-style="western"><surname>Benson</surname><given-names>RB</given-names></name></person-group> (<year>1960b</year>) <article-title>Some more high-alpine sawflies (<tp:taxon-name><tp:taxon-name-part taxon-name-part-type="order">Hymenoptera</tp:taxon-name-part></tp:taxon-name>; <tp:taxon-name><tp:taxon-name-part taxon-name-part-type="family">Tenthredinidae</tp:taxon-name-part></tp:taxon-name>).</article-title><source>Mitteilungen der Schweizerischen Entomologischen Gesellschaft</source><volume>33</volume>(<issue>3</issue>): <fpage>173</fpage>–<lpage>182</lpage>.</mixed-citation></ref><ref id="B127"><mixed-citation xmlns:xlink="http://www.w3.org/1999/xlink" xlink:type="simple"><person-group><name name-style="western"><surname>Prous</surname><given-names>M</given-names></name><name name-style="western"><surname>Blank</surname><given-names>SM</given-names></name><name name-style="western"><surname>Goulet</surname><given-names>H</given-names></name><name name-style="western"><surname>Heibo</surname><given-names>E</given-names></name><name name-style="western"><surname>Liston</surname><given-names>A</given-names></name><name name-style="western"><surname>Malm</surname><given-names>T</given-names></name><name name-style="western"><surname>Nyman</surname><given-names>T</given-names></name><name name-style="western"><surname>Schmidt</surname><given-names>S</given-names></name><name name-style="western"><surname>Smith</surname><given-names>DR</given-names></name><name name-style="western"><surname>Vårdal</surname><given-names>H</given-names></name><name name-style="western"><surname>Viitasaari</surname><given-names>M</given-names></name><name name-style="western"><surname>Vikberg</surname><given-names>V</given-names></name><name name-style="western"><surname>Taeger</surname><given-names>A</given-names></name></person-group> (<year>2014</year>) <article-title>The genera of <tp:taxon-name><tp:taxon-name-part taxon-name-part-type="subfamily">Nematinae</tp:taxon-name-part></tp:taxon-name> (<tp:taxon-name><tp:taxon-name-part taxon-name-part-type="order">Hymenoptera</tp:taxon-name-part></tp:taxon-name>, <tp:taxon-name><tp:taxon-name-part taxon-name-part-type="family">Tenthredinidae</tp:taxon-name-part></tp:taxon-name>).</article-title><source>Journal of <tp:taxon-name><tp:taxon-name-part taxon-name-part-type="order">Hymenoptera</tp:taxon-name-part></tp:taxon-name> Research</source><volume>40</volume>: <fpage>1</fpage>–<lpage>69</lpage>. <ext-link xlink:type="simple" ext-link-type="doi" xlink:href="10.3897/JHR.40.7442">https://doi.org/10.3897/JHR.40.7442</ext-link></mixed-citation></ref><ref id="B157"><mixed-citation xmlns:xlink="http://www.w3.org/1999/xlink" xlink:type="simple"><person-group><name name-style="western"><surname>Taeger</surname><given-names>A</given-names></name><name name-style="western"><surname>Blank</surname><given-names>SM</given-names></name><name name-style="western"><surname>Liston</surname><given-names>AD</given-names></name></person-group> (<year>2010</year>) <article-title>World Catalog of <tp:taxon-name><tp:taxon-name-part taxon-name-part-type="suborder">Symphyta</tp:taxon-name-part></tp:taxon-name> (<tp:taxon-name><tp:taxon-name-part taxon-name-part-type="order">Hymenoptera</tp:taxon-name-part></tp:taxon-name>).</article-title><source>Zootaxa</source><volume>2580</volume>: <fpage>1</fpage>–<lpage>1064</lpage>. <ext-link xlink:type="simple" ext-link-type="doi" xlink:href="10.11646/zootaxa.2580.1.1">https://doi.org/10.11646/zootaxa.2580.1.1</ext-link></mixed-citation></ref><ref id="B129"><mixed-citation xmlns:xlink="http://www.w3.org/1999/xlink" xlink:type="simple"><person-group><name name-style="western"><surname>Prous</surname><given-names>M</given-names></name><name name-style="western"><surname>Vikberg</surname><given-names>V</given-names></name><name name-style="western"><surname>Liston</surname><given-names>A</given-names></name><name name-style="western"><surname>Kramp</surname><given-names>K</given-names></name></person-group> (<year>2016</year>) <article-title>North-Western Palaearctic species of the <italic><tp:taxon-name><tp:taxon-name-part taxon-name-part-type="genus">Pristiphora</tp:taxon-name-part> <tp:taxon-name-part taxon-name-part-type="species">ruficornis</tp:taxon-name-part></tp:taxon-name></italic> group (<tp:taxon-name><tp:taxon-name-part taxon-name-part-type="order">Hymenoptera</tp:taxon-name-part></tp:taxon-name>, <tp:taxon-name><tp:taxon-name-part taxon-name-part-type="family">Tenthredinidae</tp:taxon-name-part></tp:taxon-name>).</article-title><source>Journal of <tp:taxon-name><tp:taxon-name-part taxon-name-part-type="order">Hymenoptera</tp:taxon-name-part></tp:taxon-name> Research</source><volume>51</volume>: <fpage>1</fpage>–<lpage>54</lpage>. <ext-link xlink:type="simple" ext-link-type="doi" xlink:href="10.3897/jhr.51.9162">https://doi.org/10.3897/jhr.51.9162</ext-link></mixed-citation></ref><ref id="B131"><mixed-citation xmlns:xlink="http://www.w3.org/1999/xlink" xlink:type="simple"><person-group><name name-style="western"><surname>Prous</surname><given-names>M</given-names></name><name name-style="western"><surname>Kramp</surname><given-names>K</given-names></name><name name-style="western"><surname>Vikberg</surname><given-names>V</given-names></name><name name-style="western"><surname>Liston</surname><given-names>A</given-names></name></person-group> (<year>2018</year>) <article-title>Corrigenda: North-Western Palaearctic species of <italic><tp:taxon-name><tp:taxon-name-part taxon-name-part-type="genus">Pristiphora</tp:taxon-name-part></tp:taxon-name></italic> (<tp:taxon-name><tp:taxon-name-part taxon-name-part-type="order">Hymenoptera</tp:taxon-name-part></tp:taxon-name>, <tp:taxon-name><tp:taxon-name-part taxon-name-part-type="family">Tenthredinidae</tp:taxon-name-part></tp:taxon-name>).</article-title><source>Journal of <tp:taxon-name><tp:taxon-name-part taxon-name-part-type="order">Hymenoptera</tp:taxon-name-part></tp:taxon-name> Research</source><volume>59</volume>: <fpage>1</fpage>–<lpage>190</lpage>. <ext-link xlink:type="simple" ext-link-type="doi" xlink:href="10.3897/jhr.59.12656">https://doi.org/10.3897/jhr.59.12656</ext-link>. Journal of <tp:taxon-name><tp:taxon-name-part taxon-name-part-type="order">Hymenoptera</tp:taxon-name-part></tp:taxon-name> Research 63: 125–126. <ext-link xlink:type="simple" ext-link-type="doi" xlink:href="10.3897/jhr.63.23888">https://doi.org/10.3897/jhr.63.23888</ext-link></mixed-citation></ref></ref-list></tp:taxon-treatment>
