# Supplementary material for: The West Palaearctic genera of Nematinae (Hymenoptera, Tenthredinidae)
Source: Zookeys. 2019 Sep 16;875:63–127. doi: 10.3897/zookeys.875.35748 (PMC6760214; doi:10.3897/zookeys.875.35748)
Supplement: XML Treatment for Pristiphora krausi [file zookeys.875.35748-treatment10.xml]

<!DOCTYPE tp:taxon-treatment
  PUBLIC "-//TaxonX//DTD Taxonomic Treatment Publishing DTD v0 20100105//EN" "tax-treatment-NSO.dtd">
<tp:taxon-treatment xmlns:tp="http://www.plazi.org/taxpub"><tp:treatment-meta><kwd-group><label>Taxon classification</label><kwd><named-content xmlns:xlink="http://www.w3.org/1999/xlink" content-type="kingdom">Animalia</named-content></kwd><kwd><named-content xmlns:xlink="http://www.w3.org/1999/xlink" content-type="order">Hymenoptera</named-content></kwd><kwd><named-content xmlns:xlink="http://www.w3.org/1999/xlink" content-type="family">Tenthredinidae</named-content></kwd></kwd-group><mixed-citation publication-type="journal"><person-group><name><surname>Prous</surname><given-names>Marko</given-names></name><name><surname>Liston</surname><given-names>Andrew</given-names></name><name><surname>Kramp</surname><given-names>Katja</given-names></name><name><surname>Savina</surname><given-names>Henri</given-names></name><name><surname>Vårdal</surname><given-names>Hege</given-names></name><name><surname>Taeger</surname><given-names>Andreas</given-names></name></person-group><article-title>The West Palaearctic genera of <tp:taxon-name><tp:taxon-name-part taxon-name-part-type="subfamily">Nematinae</tp:taxon-name-part></tp:taxon-name> (<tp:taxon-name><tp:taxon-name-part taxon-name-part-type="order">Hymenoptera</tp:taxon-name-part></tp:taxon-name>, <tp:taxon-name><tp:taxon-name-part taxon-name-part-type="family">Tenthredinidae</tp:taxon-name-part></tp:taxon-name>)</article-title><source>Zookeys</source><day>16</day><month>9</month><year>2019</year><volume>875</volume><fpage>63</fpage><lpage>127</lpage><pub-id pub-id-type="doi">10.3897/zookeys.875.35748</pub-id></mixed-citation></tp:treatment-meta><tp:nomenclature><tp:taxon-name><object-id xmlns:xlink="http://www.w3.org/1999/xlink" content-type="arpha" xlink:type="simple">D5986C3C5CBA564E8BCD267266D64CA2</object-id>
              <tp:taxon-name-part taxon-name-part-type="genus" reg="Pristiphora">Pristiphora</tp:taxon-name-part>
              <tp:taxon-name-part taxon-name-part-type="species" reg="krausi">krausi</tp:taxon-name-part>
            </tp:taxon-name><tp:taxon-authority>(Lacourt, 2006) new combination</tp:taxon-authority><tp:nomenclature-citation-list><tp:nomenclature-citation><tp:taxon-name>
                  <tp:taxon-name-part taxon-name-part-type="genus" reg="Dinematus">Dinematus</tp:taxon-name-part> <tp:taxon-name-part taxon-name-part-type="species" reg="krausi">krausi</tp:taxon-name-part></tp:taxon-name><comment>Lacourt, 2006: 238–239. Holotype ♀ (<named-content xmlns:xlink="http://www.w3.org/1999/xlink" content-type="dwc:institutional_code" xlink:type="simple">MNHN</named-content>, examined; images: <ext-link xmlns:xlink="http://www.w3.org/1999/xlink" xlink:type="simple" ext-link-type="doi" xlink:href="10.6084/m9.figshare.1157834.v1">https://doi.org/10.6084/m9.figshare.1157834.v1</ext-link>). Type locality: Saint Maurice-sur-Moselle (Vosges) [France, Lorraine].</comment></tp:nomenclature-citation></tp:nomenclature-citation-list></tp:nomenclature><tp:treatment-sec sec-type="notes" id="SECID0EOYHK"><title>Notes.</title><p><italic><tp:taxon-name><tp:taxon-name-part taxon-name-part-type="genus" reg="Pristiphora">Pristiphora</tp:taxon-name-part> <tp:taxon-name-part taxon-name-part-type="species" reg="krausi">krausi</tp:taxon-name-part></tp:taxon-name></italic> is only known from the holotype. Its character combination of bifid claws, in dorsal view short and emarginate valvula 3, and yellow and black colour pattern of head and body, suggest that it may belong to the <italic><tp:taxon-name><tp:taxon-name-part taxon-name-part-type="genus" reg="Pristiphora">Pristiphora</tp:taxon-name-part> <tp:taxon-name-part taxon-name-part-type="species" reg="depressa">depressa</tp:taxon-name-part></tp:taxon-name></italic> group (<xref ref-type="bibr" rid="B130">Prous et al. 2017</xref>). On the other hand, other currently known female specimens of this group have a mostly dark forewing vein C and pterostigma, whereas these are entirely pale in <italic><tp:taxon-name><tp:taxon-name-part taxon-name-part-type="genus" reg="Pristiphora"/><tp:taxon-name-part taxon-name-part-type="species" reg="krausi">krausi</tp:taxon-name-part></tp:taxon-name></italic>. Furthermore, the distal sawteeth of <italic><tp:taxon-name><tp:taxon-name-part taxon-name-part-type="genus" reg="Pristiphora"/><tp:taxon-name-part taxon-name-part-type="species" reg="krausi">krausi</tp:taxon-name-part></tp:taxon-name></italic> are prominently lobed, and markedly flatter in the other species. <italic><tp:taxon-name><tp:taxon-name-part taxon-name-part-type="genus" reg="Pristiphora">Pristiphora</tp:taxon-name-part> <tp:taxon-name-part taxon-name-part-type="species" reg="ifranensis">ifranensis</tp:taxon-name-part></tp:taxon-name></italic> Lacourt, 1973, only known from the male holotype (private collection of Thierry Noblecourt, examined), type locality Ifrane (Morocco, Middle Atlas), resembles <italic><tp:taxon-name><tp:taxon-name-part taxon-name-part-type="genus" reg="Pristiphora"/><tp:taxon-name-part taxon-name-part-type="species" reg="krausi">krausi</tp:taxon-name-part></tp:taxon-name></italic> strongly in coloration, including its pale forewing vein C and pterostigma. Based on its penis valve morphology, <italic><tp:taxon-name><tp:taxon-name-part taxon-name-part-type="genus" reg="Pristiphora"/><tp:taxon-name-part taxon-name-part-type="species" reg="ifranensis">ifranensis</tp:taxon-name-part></tp:taxon-name></italic> has been placed in the <italic><tp:taxon-name><tp:taxon-name-part taxon-name-part-type="genus" reg="Pristiphora"/><tp:taxon-name-part taxon-name-part-type="species" reg="depressa">depressa</tp:taxon-name-part></tp:taxon-name></italic> group (<xref ref-type="bibr" rid="B130">Prous et al. 2017</xref>). If further specimens become available for study, the possibility should be borne in mind that <italic><tp:taxon-name><tp:taxon-name-part taxon-name-part-type="genus" reg="Pristiphora"/><tp:taxon-name-part taxon-name-part-type="species" reg="krausi">krausi</tp:taxon-name-part></tp:taxon-name></italic> and <italic><tp:taxon-name><tp:taxon-name-part taxon-name-part-type="genus" reg="Pristiphora"/><tp:taxon-name-part taxon-name-part-type="species" reg="ifranensis">ifranensis</tp:taxon-name-part></tp:taxon-name></italic> represent the female and male of the same species.</p></tp:treatment-sec><ref-list><ref id="B130"><mixed-citation xmlns:xlink="http://www.w3.org/1999/xlink" xlink:type="simple"><person-group><name name-style="western"><surname>Prous</surname><given-names>M</given-names></name><name name-style="western"><surname>Kramp</surname><given-names>K</given-names></name><name name-style="western"><surname>Vikberg</surname><given-names>V</given-names></name><name name-style="western"><surname>Liston</surname><given-names>A</given-names></name></person-group> (<year>2017</year>) <article-title>North-Western Palaearctic species of <italic><tp:taxon-name><tp:taxon-name-part taxon-name-part-type="genus">Pristiphora</tp:taxon-name-part></tp:taxon-name></italic> (<tp:taxon-name><tp:taxon-name-part taxon-name-part-type="order">Hymenoptera</tp:taxon-name-part></tp:taxon-name>, <tp:taxon-name><tp:taxon-name-part taxon-name-part-type="family">Tenthredinidae</tp:taxon-name-part></tp:taxon-name>).</article-title><source>Journal of <tp:taxon-name><tp:taxon-name-part taxon-name-part-type="order">Hymenoptera</tp:taxon-name-part></tp:taxon-name> Research</source><volume>59</volume>: <fpage>1</fpage>–<lpage>190</lpage>. <ext-link xlink:type="simple" ext-link-type="doi" xlink:href="10.3897/jhr.59.12656">https://doi.org/10.3897/jhr.59.12656</ext-link></mixed-citation></ref></ref-list></tp:taxon-treatment>
