# Supplementary material for: The West Palaearctic genera of Nematinae (Hymenoptera, Tenthredinidae)
Source: Zookeys. 2019 Sep 16;875:63–127. doi: 10.3897/zookeys.875.35748 (PMC6760214; doi:10.3897/zookeys.875.35748)
Supplement: XML Treatment for Stauronematus platycerus [file zookeys.875.35748-treatment13.xml]

<!DOCTYPE tp:taxon-treatment
  PUBLIC "-//TaxonX//DTD Taxonomic Treatment Publishing DTD v0 20100105//EN" "tax-treatment-NSO.dtd">
<tp:taxon-treatment xmlns:tp="http://www.plazi.org/taxpub"><tp:treatment-meta><kwd-group><label>Taxon classification</label><kwd><named-content xmlns:xlink="http://www.w3.org/1999/xlink" content-type="kingdom">Animalia</named-content></kwd><kwd><named-content xmlns:xlink="http://www.w3.org/1999/xlink" content-type="order">Hymenoptera</named-content></kwd><kwd><named-content xmlns:xlink="http://www.w3.org/1999/xlink" content-type="family">Tenthredinidae</named-content></kwd></kwd-group><mixed-citation publication-type="journal"><person-group><name><surname>Prous</surname><given-names>Marko</given-names></name><name><surname>Liston</surname><given-names>Andrew</given-names></name><name><surname>Kramp</surname><given-names>Katja</given-names></name><name><surname>Savina</surname><given-names>Henri</given-names></name><name><surname>Vårdal</surname><given-names>Hege</given-names></name><name><surname>Taeger</surname><given-names>Andreas</given-names></name></person-group><article-title>The West Palaearctic genera of <tp:taxon-name><tp:taxon-name-part taxon-name-part-type="subfamily">Nematinae</tp:taxon-name-part></tp:taxon-name> (<tp:taxon-name><tp:taxon-name-part taxon-name-part-type="order">Hymenoptera</tp:taxon-name-part></tp:taxon-name>, <tp:taxon-name><tp:taxon-name-part taxon-name-part-type="family">Tenthredinidae</tp:taxon-name-part></tp:taxon-name>)</article-title><source>Zookeys</source><day>16</day><month>9</month><year>2019</year><volume>875</volume><fpage>63</fpage><lpage>127</lpage><pub-id pub-id-type="doi">10.3897/zookeys.875.35748</pub-id></mixed-citation></tp:treatment-meta><tp:nomenclature><tp:taxon-name><object-id xmlns:xlink="http://www.w3.org/1999/xlink" content-type="arpha" xlink:type="simple">222DB83E7FCD5E80AE906E63211DE53C</object-id>
              <tp:taxon-name-part taxon-name-part-type="genus" reg="Stauronematus">Stauronematus</tp:taxon-name-part>
              <tp:taxon-name-part taxon-name-part-type="species" reg="platycerus">platycerus</tp:taxon-name-part>
            </tp:taxon-name><tp:taxon-authority>(Hartig, 1840)</tp:taxon-authority><tp:nomenclature-citation-list><tp:nomenclature-citation><tp:taxon-name>
                  <tp:taxon-name-part taxon-name-part-type="genus" reg="Nematus">Nematus</tp:taxon-name-part> <tp:taxon-name-part taxon-name-part-type="species" reg="platycerus">platycerus</tp:taxon-name-part></tp:taxon-name><comment>Hartig, 1840: 27. Lectotype ♂, designated by <xref ref-type="bibr" rid="B98">Liston (2007</xref>:139), in <named-content xmlns:xlink="http://www.w3.org/1999/xlink" content-type="dwc:institutional_code" xlink:type="simple">ZSM</named-content> (GBIF-GISHym3385, images: <ext-link xmlns:xlink="http://www.w3.org/1999/xlink" xlink:type="simple" ext-link-type="doi" xlink:href="10.6084/m9.figshare.4791952">https://doi.org/10.6084/m9.figshare.4791952</ext-link>). Type locality: Norddeutschland (Germany).</comment></tp:nomenclature-citation><tp:nomenclature-citation><tp:taxon-name>
                  <tp:taxon-name-part taxon-name-part-type="genus" reg="Nematus">Nematus</tp:taxon-name-part> <tp:taxon-name-part taxon-name-part-type="species" reg="vallator">vallator</tp:taxon-name-part></tp:taxon-name><comment>Snellen van Vollenhoven, 1858: 191–194, pl. 12. Lectotype ♀, examined, designated by <xref ref-type="bibr" rid="B159">Thomas (1987</xref>: 72), in <named-content xmlns:xlink="http://www.w3.org/1999/xlink" content-type="dwc:institutional_code" xlink:type="simple">RMNH</named-content>. Type locality: Leiden (Netherlands). Synonymy with <tp:taxon-name><tp:taxon-name-part taxon-name-part-type="genus" reg="Nematus">Nematus</tp:taxon-name-part> <tp:taxon-name-part taxon-name-part-type="species" reg="compressicornis">compressicornis</tp:taxon-name-part></tp:taxon-name> auct. by <xref ref-type="bibr" rid="B22">Cameron (1878</xref>: 267).</comment></tp:nomenclature-citation><tp:nomenclature-citation><tp:taxon-name>
                  <tp:taxon-name-part taxon-name-part-type="genus" reg="Nematus">Nematus</tp:taxon-name-part> <tp:taxon-name-part taxon-name-part-type="species" reg="cebrionicornis">cebrionicornis</tp:taxon-name-part></tp:taxon-name><comment>Costa, 1859: 20. Syntype(s) ♂, not examined, most likely in <named-content xmlns:xlink="http://www.w3.org/1999/xlink" content-type="dwc:institutional_code" xlink:type="simple">MZFN</named-content>. Type locality: Camaldoli Hills, near Naples (Italy). Synonymy with <tp:taxon-name><tp:taxon-name-part taxon-name-part-type="genus" reg="Nematus">Nematus</tp:taxon-name-part> <tp:taxon-name-part taxon-name-part-type="species" reg="compressicornis">compressicornis</tp:taxon-name-part></tp:taxon-name> auct. by <xref ref-type="bibr" rid="B19">Brischke (1884</xref>: 123) (see also <xref ref-type="bibr" rid="B98">Liston 2007</xref>: 139).</comment></tp:nomenclature-citation><tp:nomenclature-citation><tp:taxon-name>
                  <tp:taxon-name-part taxon-name-part-type="genus" reg="Nematus">Nematus</tp:taxon-name-part> <tp:taxon-name-part taxon-name-part-type="species" reg="callicerus">callicerus</tp:taxon-name-part></tp:taxon-name><comment>Thomson, 1863: 619–620. Lectotype ♀, designated by <xref ref-type="bibr" rid="B98">Liston (2007</xref>:139), in <named-content xmlns:xlink="http://www.w3.org/1999/xlink" content-type="dwc:institutional_code" xlink:type="simple">MZLU</named-content>. Type locality: Ringsjön (Sweden). Synonymy with <tp:taxon-name><tp:taxon-name-part taxon-name-part-type="genus" reg="Nematus">Nematus</tp:taxon-name-part> <tp:taxon-name-part taxon-name-part-type="species" reg="compressicornis">compressicornis</tp:taxon-name-part></tp:taxon-name> auct. by <xref ref-type="bibr" rid="B23">Cameron (1885</xref>: 55).</comment></tp:nomenclature-citation></tp:nomenclature-citation-list></tp:nomenclature><tp:treatment-sec sec-type="description" id="SECID0E2TAM"><title>Description.</title><p>Body length: female 4.5–7.5 mm, male 4.5–6.0 mm. Head black, except for mandibles and palpi. Pronotum completely black, or only extreme upper and rear edges brown. Mesepisternum more densely pubescent above than below but usually without entirely glabrous area on lower half. Hind coxa with at least basal half black. Trochanters and femora completely pale (yellowish). Tibia more whitish: pro- and mesotibia and pro- and mesobasitarsus entirely pale, with rest of tarsus darkened. Metatibia with approx. apical third black but spurs pale. Metatarsus black. Wing membrane hyaline; venation largely pale except for dark fore wing <tp:taxon-name><tp:taxon-name-part taxon-name-part-type="genus" reg="Hemichroa"/><tp:taxon-name-part taxon-name-part-type="species" reg="stigma">stigma</tp:taxon-name-part></tp:taxon-name>. Abdomen entirely black. Female: head in dorsal view subparallel behind eyes. Antennae normal; not laterally compressed. Cerci pale to dark. Lancet: Fig. <xref ref-type="fig" rid="F17">136</xref>. Male: head in dorsal view behind eyes only slightly contracted. Antennae strongly laterally compressed, flagellomeres ventrally somewhat produced; may be reddish. Penis valve: Fig. <xref ref-type="fig" rid="F17">138</xref>.</p></tp:treatment-sec><tp:treatment-sec sec-type="Similar species" id="SECID0ESUAM"><title>Similar species.</title><p>When the shape of the claw is overlooked, <italic><tp:taxon-name><tp:taxon-name-part taxon-name-part-type="genus" reg="Stauronematus">Stauronematus</tp:taxon-name-part></tp:taxon-name></italic> adults are frequently misidentified as <italic><tp:taxon-name><tp:taxon-name-part taxon-name-part-type="genus" reg="Pristiphora">Pristiphora</tp:taxon-name-part></tp:taxon-name></italic>. The long, thin cerci of female <italic><tp:taxon-name><tp:taxon-name-part taxon-name-part-type="genus" reg="Stauronematus">Stauronematus</tp:taxon-name-part></tp:taxon-name></italic>, and the shape of the valvula 3 in dorsal view, are however quite different to any West Palaearctic <italic><tp:taxon-name><tp:taxon-name-part taxon-name-part-type="genus" reg="Pristiphora">Pristiphora</tp:taxon-name-part></tp:taxon-name></italic> species.</p></tp:treatment-sec><tp:treatment-sec sec-type="Life history" id="SECID0EUVAM"><title>Life history.</title><p>Host plants: mainly <italic><tp:taxon-name><tp:taxon-name-part taxon-name-part-type="genus" reg="Populus">Populus</tp:taxon-name-part></tp:taxon-name></italic> spp., especially <italic>tremula</italic>, but also <italic>nigra</italic>, <italic>balsamifera</italic>, <italic>deltoides</italic>, <italic>alba</italic>, and many cultivated forms (<xref ref-type="bibr" rid="B134">Pschorn-Walcher and Altenhofer 2000</xref>, <xref ref-type="bibr" rid="B19">Brischke 1884</xref>, <xref ref-type="bibr" rid="B24">Cavalcaselle 1968</xref>); less often on <italic><tp:taxon-name><tp:taxon-name-part taxon-name-part-type="genus" reg="Salix">Salix</tp:taxon-name-part> <tp:taxon-name-part taxon-name-part-type="species" reg="purpurea">purpurea</tp:taxon-name-part></tp:taxon-name></italic> (<xref ref-type="bibr" rid="B134">Pschorn-Walcher and Altenhofer 2000</xref>, our own observations). Frequently recorded as bivoltine, but possibly has even three generations in warmer areas. Sex ratio appears to be normal for netted specimens, i.e., males about as abundant as females, but is heavily skewed towards males in material collected with Malaise traps. Oviposition in a double row in the leaf petiole. The larvae eat holes in the leaf blade and surround the feeding site with “palisades” (Fig. <xref ref-type="fig" rid="F8">85</xref>) made of a dried secretion produced in their mandibular glands.</p></tp:treatment-sec><tp:treatment-sec sec-type="distribution" id="SECID0EKXAM"><title>Distribution.</title><p>Found through much of continental Europe, from the Iberian Peninsula and Balkans, to Finland and Norway, and also the British mainland (<xref ref-type="bibr" rid="B156">Taeger et al. 2006</xref>). According to <xref ref-type="bibr" rid="B154">Sundukov (2017)</xref> also occurs in Caucasus, Turkey, Iran, Kyrgyzstan, Kazakhstan, China, Korean Peninsula, and Japan.</p></tp:treatment-sec><tp:treatment-sec sec-type="Occurrence in Sweden" id="SECID0EYXAM"><title>Occurrence in Sweden.</title><p>Published records: Skåne (<xref ref-type="bibr" rid="B161">Thomson 1871</xref>), Småland, Uppland, Norrbotten Lule Lappmark (<xref ref-type="bibr" rid="B44">Haris 2009</xref>). Material examined from Skåne Uppland.</p></tp:treatment-sec><tp:treatment-sec sec-type="material" id="SECID0EGYAM"><title>Specimens examined.</title><p>France: 2♀ (<named-content xmlns:xlink="http://www.w3.org/1999/xlink" content-type="dwc:institutional_code" xlink:type="simple">RMNH</named-content>). Germany: 23♀ (including DEI-GISHym11317 and 19761), 24♂ (including DEI-GISHym19762) (<named-content xmlns:xlink="http://www.w3.org/1999/xlink" content-type="dwc:institutional_code" xlink:type="simple">SDEI</named-content>, <named-content xmlns:xlink="http://www.w3.org/1999/xlink" content-type="dwc:institutional_code" xlink:type="simple">ZSM</named-content>). Netherlands: 4♀, 6♂ (<named-content xmlns:xlink="http://www.w3.org/1999/xlink" content-type="dwc:institutional_code" xlink:type="simple">RMNH</named-content>). Portugal: Aveiro: 1♀, Castelo de Paiva 7 km SSW, 260 m, <named-content xmlns:xlink="http://www.w3.org/1999/xlink" content-type="dwc:verbatimCoordinates" xlink:type="simple"><named-content content-type="geo-json" specific-use="{&#34;type&#34;:&#34;Point&#34;,&#34;coordinates&#34;:[-8.277770,41.000330]}" id="NCID0EPZAM" xlink:type="simple">41.00033N, 8.27777W</named-content></named-content>, 14.05.2012, leg. Blank, Jacobs, Liston &amp; Taeger (<named-content xmlns:xlink="http://www.w3.org/1999/xlink" content-type="dwc:institutional_code" xlink:type="simple">SDEI</named-content>). Spain: 1♀, 1♂ (<named-content xmlns:xlink="http://www.w3.org/1999/xlink" content-type="dwc:institutional_code" xlink:type="simple">SDEI</named-content>). Sweden: Skåne: 1♂, Malmö, Limhamns Kalkbrott, <named-content xmlns:xlink="http://www.w3.org/1999/xlink" content-type="dwc:verbatimCoordinates" xlink:type="simple"><named-content content-type="geo-json" specific-use="{&#34;type&#34;:&#34;Point&#34;,&#34;coordinates&#34;:[12.932830,55.567600]}" id="NCID0EG1AM" xlink:type="simple">55.56760N, 12.93283E</named-content></named-content>, 9.06–25.10.2007, leg. B. W. Svensson &amp; Co. (<named-content xmlns:xlink="http://www.w3.org/1999/xlink" content-type="dwc:institutional_code" xlink:type="simple">MZLU</named-content>). 1♂, Malmö, Limhamns Kalkbrott, <named-content xmlns:xlink="http://www.w3.org/1999/xlink" content-type="dwc:verbatimCoordinates" xlink:type="simple"><named-content content-type="geo-json" specific-use="{&#34;type&#34;:&#34;Point&#34;,&#34;coordinates&#34;:[12.932830,55.567600]}" id="NCID0EV1AM" xlink:type="simple">55.56760N, 12.93283E</named-content></named-content>, 27.07.–16.08.2009, leg. B. W. Svensson &amp; Co. (<named-content xmlns:xlink="http://www.w3.org/1999/xlink" content-type="dwc:institutional_code" xlink:type="simple">MZLU</named-content>). Uppland: 1♂, Haninge kommun, Tyresta, Urskogsslingan, hällmark, <named-content xmlns:xlink="http://www.w3.org/1999/xlink" content-type="dwc:verbatimCoordinates" xlink:type="simple"><named-content content-type="geo-json" specific-use="{&#34;type&#34;:&#34;Point&#34;,&#34;coordinates&#34;:[18.246900,59.176850]}" id="NCID0EE2AM" xlink:type="simple">59.17685N, 18.24690E</named-content></named-content>, 04–26.08.2004, leg. <abbrev xmlns:xlink="http://www.w3.org/1999/xlink" xlink:title="Swedish Malaise Trap Project" id="ABBRID0EI2AM" xlink:type="simple">SMTP</abbrev> (<named-content xmlns:xlink="http://www.w3.org/1999/xlink" content-type="dwc:institutional_code" xlink:type="simple">NHRS</named-content>). 1♂, Huddinge kommun, Sofielunds återvinningsanläggning, avlastningsstation, <named-content xmlns:xlink="http://www.w3.org/1999/xlink" content-type="dwc:verbatimCoordinates" xlink:type="simple"><named-content content-type="geo-json" specific-use="{&#34;type&#34;:&#34;Point&#34;,&#34;coordinates&#34;:[17.993790,59.176560]}" id="NCID0EX2AM" xlink:type="simple">59.17656N, 17.99379E</named-content></named-content>, 18.05.–07.06.2004, leg. <abbrev xmlns:xlink="http://www.w3.org/1999/xlink" xlink:title="Swedish Malaise Trap Project" id="ABBRID0E22AM" xlink:type="simple">SMTP</abbrev> (<named-content xmlns:xlink="http://www.w3.org/1999/xlink" content-type="dwc:institutional_code" xlink:type="simple">NHRS</named-content>). 1♂, Älvkarleby kommun, Marma skjutfält, east of Sköldvägen/Kanonvägen, <named-content xmlns:xlink="http://www.w3.org/1999/xlink" content-type="dwc:verbatimCoordinates" xlink:type="simple"><named-content content-type="geo-json" specific-use="{&#34;type&#34;:&#34;Point&#34;,&#34;coordinates&#34;:[17.451510,60.524310]}" id="NCID0EK3AM" xlink:type="simple">60.52431N, 17.45151E</named-content></named-content>, 17.06–02.07.2003, leg. <abbrev xmlns:xlink="http://www.w3.org/1999/xlink" xlink:title="Swedish Malaise Trap Project" id="ABBRID0EO3AM" xlink:type="simple">SMTP</abbrev> (<named-content xmlns:xlink="http://www.w3.org/1999/xlink" content-type="dwc:institutional_code" xlink:type="simple">NHRS</named-content>). 1♀, 1♂, Älvkarleby kommun, Båtfors, between Milsten and Båtforstorpet, <named-content xmlns:xlink="http://www.w3.org/1999/xlink" content-type="dwc:verbatimCoordinates" xlink:type="simple"><named-content content-type="geo-json" specific-use="{&#34;type&#34;:&#34;Point&#34;,&#34;coordinates&#34;:[17.317820,60.460770]}" id="NCID0E43AM" xlink:type="simple">60.46077N, 17.31782E</named-content></named-content>, 17.06.–03.07.2003, leg. <abbrev xmlns:xlink="http://www.w3.org/1999/xlink" xlink:title="Swedish Malaise Trap Project" id="ABBRID0EB4AM" xlink:type="simple">SMTP</abbrev> (<named-content xmlns:xlink="http://www.w3.org/1999/xlink" content-type="dwc:institutional_code" xlink:type="simple">NHRS</named-content>). 1♂, same locality as previous, 14.06.–04.07.2005, leg. <abbrev xmlns:xlink="http://www.w3.org/1999/xlink" xlink:title="Swedish Malaise Trap Project" id="ABBRID0EN4AM" xlink:type="simple">SMTP</abbrev> (<named-content xmlns:xlink="http://www.w3.org/1999/xlink" content-type="dwc:institutional_code" xlink:type="simple">NHRS</named-content>). 4♂, Uppsala kommun, Ekdalens naturreservat, southern hillside, <named-content xmlns:xlink="http://www.w3.org/1999/xlink" content-type="dwc:verbatimCoordinates" xlink:type="simple"><named-content content-type="geo-json" specific-use="{&#34;type&#34;:&#34;Point&#34;,&#34;coordinates&#34;:[18.354950,59.971530]}" id="NCID0E34AM" xlink:type="simple">59.97153N, 18.35495E</named-content></named-content>, 07–21.07.2003, leg. <abbrev xmlns:xlink="http://www.w3.org/1999/xlink" xlink:title="Swedish Malaise Trap Project" id="ABBRID0EA5AM" xlink:type="simple">SMTP</abbrev> (<named-content xmlns:xlink="http://www.w3.org/1999/xlink" content-type="dwc:institutional_code" xlink:type="simple">NHRS</named-content>). 1♂, same locality as previous, 04–18.08.2003, leg. <abbrev xmlns:xlink="http://www.w3.org/1999/xlink" xlink:title="Swedish Malaise Trap Project" id="ABBRID0EM5AM" xlink:type="simple">SMTP</abbrev> (<named-content xmlns:xlink="http://www.w3.org/1999/xlink" content-type="dwc:institutional_code" xlink:type="simple">NHRS</named-content>). 2♂, same locality as previous, 18.08.–01.09.2003, leg. <abbrev xmlns:xlink="http://www.w3.org/1999/xlink" xlink:title="Swedish Malaise Trap Project" id="ABBRID0EY5AM" xlink:type="simple">SMTP</abbrev> (<named-content xmlns:xlink="http://www.w3.org/1999/xlink" content-type="dwc:institutional_code" xlink:type="simple">NHRS</named-content>). 1♂, same locality as previous, 02.–16.06.2004, leg. <abbrev xmlns:xlink="http://www.w3.org/1999/xlink" xlink:title="Swedish Malaise Trap Project" id="ABBRID0EE6AM" xlink:type="simple">SMTP</abbrev> (<named-content xmlns:xlink="http://www.w3.org/1999/xlink" content-type="dwc:institutional_code" xlink:type="simple">NHRS</named-content>).</p></tp:treatment-sec><tp:treatment-sec><!--Section generated to contain objects referenced in tp:taxon-treatment.--><fig id="F17" position="float" orientation="portrait"><object-id xmlns:xlink="http://www.w3.org/1999/xlink" content-type="doi" xlink:type="simple">10.3897/zookeys.875.35748.figures134-139</object-id><object-id xmlns:xlink="http://www.w3.org/1999/xlink" content-type="arpha" xlink:type="simple">807A6F1627F85F1FB7101A015BE4D41D</object-id><label>Figures 134–139.</label><caption><p><italic><tp:taxon-name><tp:taxon-name-part taxon-name-part-type="genus" reg="Stauronematus">Stauronematus</tp:taxon-name-part></tp:taxon-name></italic><bold>134</bold><italic><tp:taxon-name><tp:taxon-name-part taxon-name-part-type="genus" reg="Stauronematus"/><tp:taxon-name-part taxon-name-part-type="species" reg="platycerus">platycerus</tp:taxon-name-part></tp:taxon-name></italic> DEI-GISHym19761 ♀ lateral <bold>135</bold><italic><tp:taxon-name><tp:taxon-name-part taxon-name-part-type="genus" reg="Stauronematus"/><tp:taxon-name-part taxon-name-part-type="species" reg="saliciphilus">saliciphilus</tp:taxon-name-part></tp:taxon-name></italic> holotype ♀ DEI-GISHym11427 lateral <bold>136</bold><italic><tp:taxon-name><tp:taxon-name-part taxon-name-part-type="genus" reg="Stauronematus"/><tp:taxon-name-part taxon-name-part-type="species" reg="platycerus">platycerus</tp:taxon-name-part></tp:taxon-name></italic> DEI-GISHym11317 lancet <bold>137</bold><italic><tp:taxon-name><tp:taxon-name-part taxon-name-part-type="genus" reg="Stauronematus"/><tp:taxon-name-part taxon-name-part-type="species" reg="saliciphilus">saliciphilus</tp:taxon-name-part></tp:taxon-name></italic> DEI-GISHym11427 lancet <bold>138</bold><italic><tp:taxon-name><tp:taxon-name-part taxon-name-part-type="genus" reg="Stauronematus"/><tp:taxon-name-part taxon-name-part-type="species" reg="platycerus">platycerus</tp:taxon-name-part></tp:taxon-name></italic> DEI-GISHym19762 penis valve <bold>139</bold><italic><tp:taxon-name><tp:taxon-name-part taxon-name-part-type="genus" reg="Stauronematus"/><tp:taxon-name-part taxon-name-part-type="species" reg="saliciphilus">saliciphilus</tp:taxon-name-part></tp:taxon-name></italic> DEI-GISHym11435 penis valve. Scale bar: 1 mm (<bold>134</bold>).</p></caption><graphic xmlns:xlink="http://www.w3.org/1999/xlink" xlink:href="zookeys-875-063-g017.jpg" position="float" orientation="portrait" xlink:type="simple" id="oo_340356.jpg"><uri content-type="original_file" xlink:type="simple">https://binary.pensoft.net/fig/340356</uri></graphic></fig><fig id="F8" position="float" orientation="portrait"><object-id xmlns:xlink="http://www.w3.org/1999/xlink" content-type="doi" xlink:type="simple">10.3897/zookeys.875.35748.figures77-87</object-id><object-id xmlns:xlink="http://www.w3.org/1999/xlink" content-type="arpha" xlink:type="simple">0F037DE99EF65C4CAD723B535A517098</object-id><label>Figures 77–87.</label><caption><p>Larvae of <tp:taxon-name><tp:taxon-name-part taxon-name-part-type="subfamily">Nematinae</tp:taxon-name-part></tp:taxon-name><bold>77</bold><italic><tp:taxon-name><tp:taxon-name-part taxon-name-part-type="genus" reg="Cladius">Cladius</tp:taxon-name-part> <tp:taxon-name-part taxon-name-part-type="species" reg="grandis">grandis</tp:taxon-name-part></tp:taxon-name></italic><bold>78</bold><tp:taxon-name><tp:taxon-name-part taxon-name-part-type="genus" reg="Euura">Euura</tp:taxon-name-part> <tp:taxon-name-part taxon-name-part-type="uncertainty-rank">sp.</tp:taxon-name-part> <tp:taxon-name-part taxon-name-part-type="species" reg="amentorum">amentorum</tp:taxon-name-part></tp:taxon-name> group <bold>79</bold><italic><tp:taxon-name><tp:taxon-name-part taxon-name-part-type="genus" reg="Nematinus">Nematinus</tp:taxon-name-part> <tp:taxon-name-part taxon-name-part-type="species" reg="acuminatus">acuminatus</tp:taxon-name-part></tp:taxon-name></italic><bold>80</bold><italic><tp:taxon-name><tp:taxon-name-part taxon-name-part-type="genus" reg="Nematinus">Nematinus</tp:taxon-name-part> <tp:taxon-name-part taxon-name-part-type="species" reg="luteus">luteus</tp:taxon-name-part></tp:taxon-name></italic><bold>81</bold><italic><tp:taxon-name><tp:taxon-name-part taxon-name-part-type="genus" reg="Nematinus">Nematinus</tp:taxon-name-part> <tp:taxon-name-part taxon-name-part-type="species" reg="steini">steini</tp:taxon-name-part></tp:taxon-name></italic><bold>82–83</bold><italic><tp:taxon-name><tp:taxon-name-part taxon-name-part-type="genus" reg="Anoplonyx">Anoplonyx</tp:taxon-name-part> <tp:taxon-name-part taxon-name-part-type="species" reg="albitarsis">albitarsis</tp:taxon-name-part></tp:taxon-name></italic><bold>84</bold><italic><tp:taxon-name><tp:taxon-name-part taxon-name-part-type="genus" reg="Hoplocampa">Hoplocampa</tp:taxon-name-part> <tp:taxon-name-part taxon-name-part-type="species" reg="crataegi">crataegi</tp:taxon-name-part></tp:taxon-name></italic><bold>85</bold><italic><tp:taxon-name><tp:taxon-name-part taxon-name-part-type="genus" reg="Stauronematus">Stauronematus</tp:taxon-name-part> <tp:taxon-name-part taxon-name-part-type="species" reg="platycerus">platycerus</tp:taxon-name-part></tp:taxon-name></italic><bold>86</bold><italic><tp:taxon-name><tp:taxon-name-part taxon-name-part-type="genus" reg="Pristiphora">Pristiphora</tp:taxon-name-part> <tp:taxon-name-part taxon-name-part-type="species" reg="malaisei">malaisei</tp:taxon-name-part></tp:taxon-name></italic> from <italic><tp:taxon-name><tp:taxon-name-part taxon-name-part-type="genus" reg="Potentilla">Potentilla</tp:taxon-name-part> <tp:taxon-name-part taxon-name-part-type="species" reg="fruticosa">fruticosa</tp:taxon-name-part></tp:taxon-name></italic><bold>87</bold><italic><tp:taxon-name><tp:taxon-name-part taxon-name-part-type="genus" reg="Hemichroa">Hemichroa</tp:taxon-name-part> <tp:taxon-name-part taxon-name-part-type="species" reg="crocea">crocea</tp:taxon-name-part></tp:taxon-name></italic>.</p></caption><graphic xmlns:xlink="http://www.w3.org/1999/xlink" xlink:href="zookeys-875-063-g008.jpg" position="float" orientation="portrait" xlink:type="simple" id="oo_340347.jpg"><uri content-type="original_file" xlink:type="simple">https://binary.pensoft.net/fig/340347</uri></graphic></fig></tp:treatment-sec><ref-list><ref id="B98"><mixed-citation xmlns:xlink="http://www.w3.org/1999/xlink" xlink:type="simple"><person-group><name name-style="western"><surname>Liston</surname><given-names>AD</given-names></name></person-group> (<year>2007</year>) <article-title>Revision of <italic><tp:taxon-name><tp:taxon-name-part taxon-name-part-type="genus">Stauronematus</tp:taxon-name-part></tp:taxon-name></italic> Benson, 1953 and additions to the sawfly fauna of Corsica and Sardinia (<tp:taxon-name><tp:taxon-name-part taxon-name-part-type="order">Hymenoptera</tp:taxon-name-part></tp:taxon-name>, <tp:taxon-name><tp:taxon-name-part taxon-name-part-type="family">Tenthredinidae</tp:taxon-name-part></tp:taxon-name>).</article-title><source>Beiträge zur Entomologie</source><volume>57</volume>(<issue>1</issue>): <fpage>135</fpage>–<lpage>150</lpage>. <ext-link xlink:type="simple" ext-link-type="doi" xlink:href="10.21248/contrib.entomol.57.1.135–150">https://doi.org/10.21248/contrib.entomol.57.1.135–150</ext-link></mixed-citation></ref><ref id="B159"><mixed-citation xmlns:xlink="http://www.w3.org/1999/xlink" xlink:type="simple"><person-group><name name-style="western"><surname>Thomas</surname><given-names>PLL</given-names></name></person-group> (<year>1987</year>) <article-title>An annotated catalogue of primary types of <tp:taxon-name><tp:taxon-name-part taxon-name-part-type="suborder">Symphyta</tp:taxon-name-part></tp:taxon-name> (<tp:taxon-name><tp:taxon-name-part taxon-name-part-type="order">Hymenoptera</tp:taxon-name-part></tp:taxon-name>) in the Netherlands.</article-title><source>Zoologische Mededelingen</source><volume>61</volume>(<issue>5</issue>): <fpage>61</fpage>–<lpage>78</lpage>.</mixed-citation></ref><ref id="B22"><mixed-citation xmlns:xlink="http://www.w3.org/1999/xlink" xlink:type="simple"><person-group><name name-style="western"><surname>Cameron</surname><given-names>P</given-names></name></person-group> (<year>1878</year>) <article-title>Notes on British <tp:taxon-name><tp:taxon-name-part taxon-name-part-type="family">Tenthredinidae</tp:taxon-name-part></tp:taxon-name>.</article-title><source>The Entomologist’s Monthly Magazine, London</source><volume>14</volume>(<issue>168</issue>): <fpage>265</fpage>–<lpage>268</lpage>.</mixed-citation></ref><ref id="B19"><mixed-citation xmlns:xlink="http://www.w3.org/1999/xlink" xlink:type="simple"><person-group><name name-style="western"><surname>Brischke</surname><given-names>CGA</given-names></name></person-group> (<year>1884</year>) <article-title>Beobachtungen über die Arten der Blatt- und Holzwespen von C. G. A. Brischke, Hauptlehrer a. D. in Langfuhr und Dr. Gustav Zaddach, Professor in Königsberg, mitgetheilt von Brischke aus Zaddach’s Manuscripten. (Schluss).</article-title><source>Schriften der physikalisch-ökonomischen Gesellschaft zu Königsberg</source><volume>24</volume> [<issue>1883</issue>]: <fpage>121</fpage>–<lpage>173</lpage>.</mixed-citation></ref><ref id="B23"><mixed-citation xmlns:xlink="http://www.w3.org/1999/xlink" xlink:type="simple"><person-group><name name-style="western"><surname>Cameron</surname><given-names>P</given-names></name></person-group> (<year>1885</year>) <source>A Monograph of the British phytophagous <tp:taxon-name><tp:taxon-name-part taxon-name-part-type="order">Hymenoptera</tp:taxon-name-part></tp:taxon-name> (<italic><tp:taxon-name><tp:taxon-name-part taxon-name-part-type="genus">Tenthredo</tp:taxon-name-part></tp:taxon-name></italic>, <italic><tp:taxon-name><tp:taxon-name-part taxon-name-part-type="genus">Sirex</tp:taxon-name-part></tp:taxon-name></italic> and <italic><tp:taxon-name><tp:taxon-name-part taxon-name-part-type="genus">Cynips</tp:taxon-name-part></tp:taxon-name></italic>, Linné). 2.</source><publisher-name>Ray Society</publisher-name>, <publisher-loc>London</publisher-loc>, <size units="page">233 pp</size>. [+ 27 pls]</mixed-citation></ref><ref id="B134"><mixed-citation xmlns:xlink="http://www.w3.org/1999/xlink" xlink:type="simple"><person-group><name name-style="western"><surname>Pschorn-Walcher</surname><given-names>H</given-names></name><name name-style="western"><surname>Altenhofer</surname><given-names>E</given-names></name></person-group> (<year>2000</year>) <article-title>Langjährige Larvenaufsammlungen und Zuchten von Pflanzenwespen (<tp:taxon-name><tp:taxon-name-part taxon-name-part-type="order">Hymenoptera</tp:taxon-name-part></tp:taxon-name>, <tp:taxon-name><tp:taxon-name-part taxon-name-part-type="suborder">Symphyta</tp:taxon-name-part></tp:taxon-name>) in Mitteleuropa.</article-title><source>Linzer biologische Beiträge</source><volume>32</volume>(<issue>1</issue>): <fpage>273</fpage>–<lpage>327</lpage>.</mixed-citation></ref><ref id="B24"><mixed-citation xmlns:xlink="http://www.w3.org/1999/xlink" xlink:type="simple"><person-group><name name-style="western"><surname>Cavalcaselle</surname><given-names>B</given-names></name></person-group> (<year>1968</year>) <article-title>Contributo alla conoscenza di <italic><tp:taxon-name><tp:taxon-name-part taxon-name-part-type="genus">Stauronematus</tp:taxon-name-part> <tp:taxon-name-part taxon-name-part-type="species">compressicornis</tp:taxon-name-part></tp:taxon-name></italic> (F.) (<tp:taxon-name><tp:taxon-name-part taxon-name-part-type="order">Hymenoptera</tp:taxon-name-part></tp:taxon-name> – <tp:taxon-name><tp:taxon-name-part taxon-name-part-type="family">Tenthredinidae</tp:taxon-name-part></tp:taxon-name>).</article-title><source>Pubblicazioni del Centro di sperimentazione agricola e forestale</source><volume>9</volume>: <fpage>235</fpage>–<lpage>280</lpage>.</mixed-citation></ref><ref id="B156"><mixed-citation xmlns:xlink="http://www.w3.org/1999/xlink" xlink:type="simple"><person-group><name name-style="western"><surname>Taeger</surname><given-names>A</given-names></name><name name-style="western"><surname>Blank</surname><given-names>SM</given-names></name><name name-style="western"><surname>Liston</surname><given-names>AD</given-names></name></person-group> (<year>2006</year>) <article-title>European Sawflies (<tp:taxon-name><tp:taxon-name-part taxon-name-part-type="order">Hymenoptera</tp:taxon-name-part></tp:taxon-name>: <tp:taxon-name><tp:taxon-name-part taxon-name-part-type="suborder">Symphyta</tp:taxon-name-part></tp:taxon-name>) – A Species Checklist for the Countries.</article-title> In: <person-group><name name-style="western"><surname>Blank</surname><given-names>SM</given-names></name><name name-style="western"><surname>Schmidt</surname><given-names>S</given-names></name><name name-style="western"><surname>Taeger</surname><given-names>A</given-names></name></person-group> (<role>Eds</role>) <issue-title>Recent Sawfly Research: Synthesis and Prospects.</issue-title><source>Goecke &amp; Evers, Keltern</source>, <fpage>399</fpage>–<lpage>504</lpage>.</mixed-citation></ref><ref id="B154"><mixed-citation xmlns:xlink="http://www.w3.org/1999/xlink" xlink:type="simple"><person-group><name name-style="western"><surname>Sundukov</surname><given-names>YN</given-names></name></person-group> (<year>2017</year>) <article-title>Suborder <tp:taxon-name><tp:taxon-name-part taxon-name-part-type="suborder">Symphyta</tp:taxon-name-part></tp:taxon-name> - Sawflies and Wood Wasps.</article-title> In: <person-group><name name-style="western"><surname>Belokobylskij</surname><given-names>SA</given-names></name><name name-style="western"><surname>Lelej</surname><given-names>AS</given-names></name></person-group> (<role>Eds</role>) <issue-title>Annotated Catalogue of the Hymenoptera of Russia. Volume 1. Symphyta and Apocrita: Aculeata.</issue-title><source>Trudy Zoologiceskogo Instituta Rossijskoj Akademii Nauk, Supplement No</source><volume>6</volume>: <fpage>20</fpage>–<lpage>117</lpage>.</mixed-citation></ref><ref id="B161"><mixed-citation xmlns:xlink="http://www.w3.org/1999/xlink" xlink:type="simple"><person-group><name name-style="western"><surname>Thomson</surname><given-names>CG</given-names></name></person-group> (<year>1871</year>) <source><tp:taxon-name><tp:taxon-name-part taxon-name-part-type="order">Hymenoptera</tp:taxon-name-part></tp:taxon-name> Scandinaviae (<italic><tp:taxon-name><tp:taxon-name-part taxon-name-part-type="genus">Tenthredo</tp:taxon-name-part></tp:taxon-name></italic> et <italic><tp:taxon-name><tp:taxon-name-part taxon-name-part-type="genus">Sirex</tp:taxon-name-part></tp:taxon-name></italic> Lin.). H.</source><publisher-name>Olsson</publisher-name>, <publisher-loc>Lundae</publisher-loc>, <size units="page">342 pp</size>.</mixed-citation></ref><ref id="B44"><mixed-citation xmlns:xlink="http://www.w3.org/1999/xlink" xlink:type="simple"><person-group><name name-style="western"><surname>Haris</surname><given-names>A</given-names></name></person-group> (<year>2009</year>) <article-title>Checklist and distribution of Swedish <tp:taxon-name><tp:taxon-name-part taxon-name-part-type="subfamily">Nematinae</tp:taxon-name-part></tp:taxon-name>: <tp:taxon-name><tp:taxon-name-part taxon-name-part-type="tribe">Cladiini</tp:taxon-name-part></tp:taxon-name> and <tp:taxon-name><tp:taxon-name-part taxon-name-part-type="tribe">Nematini</tp:taxon-name-part></tp:taxon-name> (<tp:taxon-name><tp:taxon-name-part taxon-name-part-type="order">Hymenoptera</tp:taxon-name-part></tp:taxon-name>: <tp:taxon-name><tp:taxon-name-part taxon-name-part-type="family">Tenthredinidae</tp:taxon-name-part></tp:taxon-name>).</article-title><source>Entomologisk Tidskrift</source><volume>130</volume>(<issue>3–4</issue>): <fpage>209</fpage>–<lpage>222</lpage>.</mixed-citation></ref></ref-list></tp:taxon-treatment>
